# Supplementary material for: A Neighborhood Approach for Using Remotely Sensed Data to Estimate Current Ranges for Conservation Assessments
Source: Ecol Evol. 2025 Jun 27;15(7):e71631. doi: 10.1002/ece3.71631 (PMC12204810; doi:10.1002/ece3.71631)
Supplement: Supplementary file 1 — Appendix S1. Occurrence datasets for Handleyomys chapmani. [file ECE3-15-e71631-s001.zip]

Archive with 8 entries (8 files):
- occs_full.csv
- __MACOSX/._occs_full.csv
- occs_processed.csv
- __MACOSX/._occs_processed.csv
- occs_recent.csv
- __MACOSX/._occs_recent.csv
- occs_year.csv
- __MACOSX/._occs_year.csv
