# Supplementary material for: A Neighborhood Approach for Using Remotely Sensed Data to Estimate Current Ranges for Conservation Assessments
Source: Ecol Evol. 2025 Jun 27;15(7):e71631. doi: 10.1002/ece3.71631 (PMC12204810; doi:10.1002/ece3.71631)
Supplement: Supplementary file 1 — Appendix S1. Occurrence datasets for Handleyomys chapmani. [file ECE3-15-e71631-s001.zip › occs_processed.csv]

scientific_name	longitude	latitude	occID	state_province	locality	year	record_type	catalog_number	institution_code	elevation	uncertainty	CHELSA_bio10_05	CHELSA_bio10_06	CHELSA_bio10_13	CHELSA_bio10_14
Handleyomys chapmani	-99.08194	21.10833	1	NA	NA	1952	NA	1342	NA	NA	NA	286	102	313	28
Handleyomys chapmani	-96.88	19.79694	100	NA	NA	2010	NA	11123	NA	NA	NA	261	136	290	48
Handleyomys chapmani	-99.52567	21.79169	101	NA	NA	2011	NA	12212	NA	NA	NA	291	99	193	14
Handleyomys chapmani	-99.46139	21.93622	102	NA	NA	2011	NA	12151	NA	NA	NA	284	93	299	19
Handleyomys chapmani	-97.75845	19.8878	104	NA	NA	2013	NA	13268	NA	NA	NA	233	72	329	41
Handleyomys chapmani	-96.95267	18.56508	107	NA	NA	2015	NA	AAGG05	NA	NA	NA	285	125	436	40
Handleyomys chapmani	-96.8972	18.68056	108	NA	NA	2015	NA	AAGG04	NA	NA	NA	307	148	266	27
Handleyomys chapmani	-97.01	18.66872	112	NA	NA	2015	NA	AAGG03	NA	NA	NA	263	105	384	39
Handleyomys chapmani	-99.22867	23.04608	115	NA	NA	NA	NA	59289	NA	NA	NA	262	68	270	19
Handleyomys chapmani	-96.95438	18.12649	12	NA	NA	1986	NA	3780	NA	NA	NA	230	72	444	40
Handleyomys chapmani	-96.5	17.44361	19	NA	NA	1987	NA	5463	NA	NA	NA	183	28	335	36
Handleyomys chapmani	-96.38843	17.47319	2	NA	NA	1964	NA	27975	NA	NA	NA	205	49	459	51
Handleyomys chapmani	-96.47722	17.605	20	NA	NA	1987	NA	5470	NA	NA	NA	233	76	521	52
Handleyomys chapmani	-96.35722	17.65083	24	NA	NA	1989	NA	5462	NA	NA	NA	296	137	563	56
Handleyomys chapmani	-96.91056	18.23583	29	NA	NA	1990	NA	38100	NA	NA	NA	270	110	491	46
Handleyomys chapmani	-97.00972	19.35833	3	NA	NA	1979	NA	128	NA	NA	NA	256	108	258	40
Handleyomys chapmani	-96.2475	17.51723	31	NA	NA	1990	NA	29763	NA	NA	NA	284	125	519	57
Handleyomys chapmani	-96.0189	17.14083	33	NA	NA	1990	NA	29903	NA	NA	NA	176	23	501	69
Handleyomys chapmani	-97.03389	18.1975	39	NA	NA	1990	NA	38771	NA	NA	NA	250	90	207	19
Handleyomys chapmani	-97.1	19.5012	42	NA	NA	1991	NA	34223	NA	NA	NA	176	35	235	37
Handleyomys chapmani	-99.54722	21.16528	47	NA	NA	1992	NA	9136	NA	NA	NA	270	81	203	12
Handleyomys chapmani	-98.51889	21.03583	49	NA	NA	1992	NA	10072	NA	NA	NA	312	134	339	40
Handleyomys chapmani	-96.80972	18.11417	50	NA	NA	1993	NA	39589	NA	NA	NA	246	88	501	54
Handleyomys chapmani	-96.795	18.255	52	NA	NA	1993	NA	10810	NA	NA	NA	270	111	664	68
Handleyomys chapmani	-98.22333	20.39111	58	NA	NA	1995	NA	8998	NA	NA	NA	284	112	201	26
Handleyomys chapmani	-98.2656	20.2984	59	NA	NA	1995	NA	15299	NA	NA	NA	213	45	282	32
Handleyomys chapmani	-98.08297	20.1256	66	NA	NA	1996	NA	15801	NA	NA	NA	229	62	299	34
Handleyomys chapmani	-97.61318	19.91161	67	NA	NA	1996	NA	15803	NA	NA	NA	254	96	329	45
Handleyomys chapmani	-99.10944	21.22611	68	NA	NA	1997	NA	7405	NA	NA	NA	267	84	354	36
Handleyomys chapmani	-98.98	21.20778	69	NA	NA	1999	NA	7661	NA	NA	NA	301	117	291	37
Handleyomys chapmani	-98.6267	20.98723	73	NA	NA	2000	NA	40959	NA	NA	NA	252	77	457	52
Handleyomys chapmani	-99.42778	22.12583	74	NA	NA	2000	NA	7537	NA	NA	NA	302	108	240	17
Handleyomys chapmani	-98.01056	20.26056	76	NA	NA	2001	NA	9395	NA	NA	NA	271	103	339	40
Handleyomys chapmani	-99.38315	22.48459	78	NA	NA	2004	NA	739	NA	NA	NA	305	109	288	16
Handleyomys chapmani	-98.38548	20.39008	79	NA	NA	2004	NA	1883	NA	NA	NA	230	60	259	25
Handleyomys chapmani	-96.98369	19.18599	82	NA	NA	2004	NA	779	NA	NA	NA	257	106	270	36
Handleyomys chapmani	-97.01871	19.55856	88	NA	NA	2005	NA	1483	NA	NA	NA	207	68	279	52
Handleyomys chapmani	-96.80705	17.89199	89	NA	NA	2005	NA	1388	NA	NA	NA	198	42	486	45
Handleyomys chapmani	-97.50641	20.01403	90	NA	NA	2005	NA	9713	NA	NA	NA	282	128	447	74
Handleyomys chapmani	-97.33998	19.82208	92	NA	NA	2006	NA	1083	NA	NA	NA	222	76	359	60
Handleyomys chapmani	-97.1194	19.34528	95	NA	NA	2007	NA	2435	NA	NA	NA	219	70	252	38
