# Supplementary material for: A Neighborhood Approach for Using Remotely Sensed Data to Estimate Current Ranges for Conservation Assessments
Source: Ecol Evol. 2025 Jun 27;15(7):e71631. doi: 10.1002/ece3.71631 (PMC12204810; doi:10.1002/ece3.71631)
Supplement: Supplementary file 1 — Appendix S1. Occurrence datasets for Handleyomys chapmani. [file ECE3-15-e71631-s001.zip › occs_recent.csv]

scientific_name	longitude	latitude	date	collection	catalog_number	location	year
Handleyomys chapmani	-99.52567	21.79169	10/3/11	MZFC	12212	La Chicharrilla, Rayón, San Luis Potosí	2011
Handleyomys chapmani	-99.46139	21.93622	11/11/11	MZFC	12151	Las Guapas, Rayón, San Luis Potosí	2011
Handleyomys chapmani	-99.42778	22.12583	4/8/00	MZFC	7537	San Nicolás de los Montes, Tamasopo, San Luis Potosí	2000
Handleyomys chapmani	-99.413333	22.458056	30-Jan-04	CMC	740	3.5 Km N 3 Km O Maguey de Oriente	2004
Handleyomys chapmani	-99.38315	22.484592	1/30/04	CMC	739	El Naranjo, 4.35 km NE of Maguey de Oriente, San Luis Potosí	2004
Handleyomys chapmani	-98.6267	20.98723	9/6/00	CNMA	40959	4.3 km E of Tlanchinol (by road), Hidalgo	2000
Handleyomys chapmani	-98.389337	20.420972	3/30/01	MZFC	8294	9 Km W (by road) Zacualpan, Veracruz	2001
Handleyomys chapmani	-98.385483	20.390083	1/30/04	CMC	1883	Potrero de Monroy, a 10.6 Km ENE of Agua Blanca de Iturbide (by road camino a Zacualpan), Hidalgo	2004
Handleyomys chapmani	-98.384083	20.4013	4/26/06	CMC	1884	Rio Chiflón 9.7 Km ENE Crucero los Tules, camino a Zacualpan, Agua Blanca de Iturbide, Hidalgo	2006
Handleyomys chapmani	-98.37194	20.4475	3/30/01	MZFC	8295	9 Km W Zacualpan	2001
Handleyomys chapmani	-98.363772	20.389366	4/26/06	FXG	1141	Potrero de Monroy 8.3 Km ENE Crucero los Tules, camino a Zacualpan, Agua Blanca de Iturbide, Hidalgo	2006
Handleyomys chapmani	-98.24028333	20.31521667	13-08-04	CMC	1076	21 Km NE Metepec (por carretera)	2004
Handleyomys chapmani	-98.2381	20.319855	8/13/04	CMC	1080	26.5 Km NE Metepec (by road), Tenango de Doria, Hgo.	2004
Handleyomys chapmani	-98.236	20.32336667	13-08-04	CMC	1081	26.5 Km NE Metepec (por carretera)	2004
Handleyomys chapmani	-98.23535	20.31586667	13-08-04	CMC	1079	22 Km NE Metepec (por carretera)	2004
Handleyomys chapmani	-98.234795	20.313598	8/12/04	CMC	1078	22 Km NE Metepec (by road), Tenango de Doria, Hgo.	2004
Handleyomys chapmani	-98.01056	20.26056	8/17/01	MZFC	9395	6 km SW de Xicotepec of Juárez (by road), Puebla	2001
Handleyomys chapmani	-97.7584467	19.887803	10/12/13	MZFC	13268	28.5 NE of Tetela de Ocampo (by road), Puebla	2013
Handleyomys chapmani	-97.697667	19.890667	6/13/13	MZFC	13163	Cerro Miqueco, 25.2 KM NE of Tetela de Ocampo, Puebla	2013
Handleyomys chapmani	-97.695889	19.879722	6/12/13	MZFC	13160	Rio de la Barranca del Toro, Tetela de Ocampo, Puebla	2013
Handleyomys chapmani	-97.695889	19.879722	6/13/13	MZFC	13165	Rio de la Barranca del Toro	2013
Handleyomys chapmani	-97.614278	19.87169444	11/19/15	CMC	1712	5 km NE de la desviación a Nexpanateno (por terraceria), Zacapoaxtla, Puebla	2015
Handleyomys chapmani	-97.50641	20.01403	12/2/05	MZFC	9713	San Andrés Tzicuilan, Cuetzalan del Progreso, Puebla	2005
Handleyomys chapmani	-97.34135	19.83531667	15-08-04	CMC	1085	4.7 Km NE Teziutlan (por carretera)	2004
Handleyomys chapmani	-97.341131	19.832606	8/15/04	CMC	1084	4.7 Km NE Teziutlan (by road), Teziutlán, Puebla	2004
Handleyomys chapmani	-97.339983	19.822083	4/26/06	CMC	1083	Km 0.5 libramiento parada El Durazno Ixthahuaca, Tezuitlán, Puebla	2006
Handleyomys chapmani	-97.1194	19.345278	9/15/07	CMC	2435	2 Km al S Ixhuacán of Los Reyes, Veracruz	2007
Handleyomys chapmani	-97.078601	19.47513	7/21/05	CMC	1493	13.5 NW (by road) Xico, Veracruz	2005
Handleyomys chapmani	-97.07843333	19.47188333	21-07-05	CMC	1494	Matlalapa	2005
Handleyomys chapmani	-97.07843333	19.47188333	21-05-07	CMC	2177	Matlalapa, Cerro de la Cruz	2007
Handleyomys chapmani	-97.058623	19.451653	7/21/05	CMC	1501	7.3 km NO (by road) Xico, Veracruz	2005
Handleyomys chapmani	-97.0583	19.45176667	21-07-05	CMC	1502	Xico Viejo	2005
Handleyomys chapmani	-97.030583	18.631867	2/9/04	CMC	772	3.5 Km NE of Texhuacán, Veracruz	2004
Handleyomys chapmani	-97.021	18.662	2015	MZFC	AAGG02	Ahuatepec 4 km W Zongolica, Veracruz	2015
Handleyomys chapmani	-97.018708	19.558562	7/22/05	CMC	1483	Mesa de la Yerba, 3.4 Km SW of desviación a Mazatepec (carretera Xalapa-Perote), Acajete, Veracruz	2005
Handleyomys chapmani	-97.0185	19.5593	20-03-05	CMC	1390	Mesa de la Yerba, 3.4 Km SW de la desviación a Mazatepec (carretera Xalapa-Perote)	2005
Handleyomys chapmani	-97.01167	18.18278	5/19/00	MZFC	8256	Puerto de la Soledad	2000
Handleyomys chapmani	-97.01167	18.18278	8/20/04	MZFC	9842	Puerto de la Soledad	2004
Handleyomys chapmani	-97.01	18.66872222	2015	MZFC	AAGG03	La 88, 4 km W Zongolica, Veracruz	2015
Handleyomys chapmani	-97.00438889	18.65013889	2015	MZFC	AAGG01	La campañia, 3 km S Zongolica, Veracruz	2015
Handleyomys chapmani	-96.983694	19.18599	2/12/04	CMC	779	1.9 Km NW (by road) of Las Cañadas (Eco Reserva), Huatusco, Veracruz	2004
Handleyomys chapmani	-96.9834	19.18783333	12-Feb-04	CMC	776	1.9 Km N Las Cañadas (Eco Reserva)	2004
Handleyomys chapmani	-96.95267	18.56508333	2015	MZFC	AAGG05	Cascada de Atlahuitzia, Tepetlampa, Veracruz	2015
Handleyomys chapmani	-96.941643	19.513008	6/19/04	CMC	1450	Jardín botánico, Francisco Javier, carretera antigua a Coatepec Km 25, Xalapa, Veracruz	2004
Handleyomys chapmani	-96.8972	18.68055556	2015	MZFC	AAGG04	1.5 km NW de Tlacuiloltecatl Grande, Zongolica, Veracruz	2015
Handleyomys chapmani	-96.88	19.79694	12/16/10	MZFC	11123	2.2 km N Salvador Diaz Mirón, Misantla, Veracruz	2010
Handleyomys chapmani	-96.87972	19.81439	10/4/10	MZFC	11104	6 Km N of Pueblo Viejo, Misantla (by road), Veracruz	2010
Handleyomys chapmani	-96.87667	19.79192	12/9/10	MZFC	11121	1 km N Salvador Diaz Mirón, Misantla, Veracruz	2010
Handleyomys chapmani	-96.86922	19.8175	4/18/11	MZFC	11338	Pueblo Viejo 5 km N, Misantla, Veracruz	2011
Handleyomys chapmani	-96.86292	19.77025	12/6/10	MZFC	11112	2 km S of Villanueva, Misantla, Veracruz	2010
Handleyomys chapmani	-96.86292	19.77025	12/7/10	MZFC	11333	Villa Nueva	2010
Handleyomys chapmani	-96.86064	19.792	10/11/10	MZFC	11106	Manuel Gutiérrez Nájera, Misantla, Veracruz	2010
Handleyomys chapmani	-96.8096	17.88701667	22-03-05	CMC	1382	14.4 Km NE Concepción Pápalo (camino a Santa Flor)	2005
Handleyomys chapmani	-96.807053	17.891992	3/22/05	CMC	1388	14.4 Km NE of Concepción Pápalo (by road camino a Santa Flor), Oaxaca	2005
Handleyomys chapmani	-96.511389	17.5856	2/6/00	CMC	103	28 Km SW of La Esperanza (by road), Oaxaca	2000
Handleyomys chapmani	-96.038803	17.156382	2/2/00	CMC	106	3.1 KM NE Sta. Ma. Yacochi by road, Santa María Tlahuitoltepec, Oaxaca	2000
Handleyomys chapmani	-96.0125	17.25	4-Feb-00	CMC	107	Alrededores de Sta. Ma. Yacochi	2000
