# Supplementary material for: A Neighborhood Approach for Using Remotely Sensed Data to Estimate Current Ranges for Conservation Assessments
Source: Ecol Evol. 2025 Jun 27;15(7):e71631. doi: 10.1002/ece3.71631 (PMC12204810; doi:10.1002/ece3.71631)
Supplement: Supplementary file 1 — Appendix S1. Occurrence datasets for Handleyomys chapmani. [file ECE3-15-e71631-s001.zip › occs_year.csv]

scientific_name	longitude	latitude	date	collection	catalog_number	location	year
Handleyomys chapmani	-99.54722	21.16528	5/23/92	MZFC	9136	2.3 km of cascada el Chuveje, Pinal de Amoles, Queretaro	1992
Handleyomys chapmani	-99.52567	21.79169	10/3/11	MZFC	12212	La Chicharrilla, Rayón, San Luis Potosí	2011
Handleyomys chapmani	-99.46139	21.93622	11/11/11	MZFC	12151	Las Guapas, Rayón, San Luis Potosí	2011
Handleyomys chapmani	-99.42778	22.12583	4/8/00	MZFC	7537	San Nicolás de los Montes, Tamasopo, San Luis Potosí	2000
Handleyomys chapmani	-99.38315	22.484592	1/30/04	CMC	739	El Naranjo, 4.35 km NE of Maguey de Oriente, San Luis Potosí	2004
Handleyomys chapmani	-99.228667	23.046083	ND	TCWC	59289	San José, El cielo, Tamaulipas
Handleyomys chapmani	-99.10944	21.22611	4/17/97	MZFC	7405	8.3 km NE of La Yesca (by road), Landa de Matamoros, Queretaro	1997
Handleyomys chapmani	-99.08194	21.10833333	6/25/52	CNMA	1342	2km O of Las fuentes, Hidalgo	1952
Handleyomys chapmani	-98.98	21.20778	4/22/99	MZFC	7661	7.5 km E of Pisaflores (by road), Hidalgo	1999
Handleyomys chapmani	-98.893889	21.19	2/28/99	MZFC	7600	6 km N Chapulhuacán, Hidalgo	1999
Handleyomys chapmani	-98.88833	21.18389	3/1/99	MZFC	7609	5 km NE of Chapulhuacán, Hidalgo	1999
Handleyomys chapmani	-98.634164	20.981928	8/1/95	BYU	15300	3 km E (by road Huazalingo-Tlanchinol), Municipio Tlanchinol, Hidalgo	1995
Handleyomys chapmani	-98.6267	20.98723	9/6/00	CNMA	40959	4.3 km E of Tlanchinol (by road), Hidalgo	2000
Handleyomys chapmani	-98.52167	20.95167	3/13/92	MZFC	9576	500 m E of San Pedro Huazalingo, Hidalgo	1992
Handleyomys chapmani	-98.51889	21.03583	5/23/92	MZFC	10072	Carr. Tehuatlán-Huazalingo, 3 km SW de Tehuatlán, Hidalgo	1992
Handleyomys chapmani	-98.389337	20.420972	3/30/01	MZFC	8294	9 Km W (by road) Zacualpan, Veracruz	2001
Handleyomys chapmani	-98.385483	20.390083	1/30/04	CMC	1883	Potrero de Monroy, a 10.6 Km ENE of Agua Blanca de Iturbide (by road camino a Zacualpan), Hidalgo	2004
Handleyomys chapmani	-98.384083	20.4013	4/26/06	CMC	1884	Rio Chiflón 9.7 Km ENE Crucero los Tules, camino a Zacualpan, Agua Blanca de Iturbide, Hidalgo	2006
Handleyomys chapmani	-98.363772	20.389366	4/26/06	FXG	1141	Potrero de Monroy 8.3 Km ENE Crucero los Tules, camino a Zacualpan, Agua Blanca de Iturbide, Hidalgo	2006
Handleyomys chapmani	-98.26639	20.34121	1/10/95	MZFC	8992	El Texmé,6.5 km W (by road) Tenango de Doria, Hidalgo	1995
Handleyomys chapmani	-98.2656	20.2984	8/3/95	BYU	15299	El Potrero, 10 km SW Tenango de Doria, Hidalgo	1995
Handleyomys chapmani	-98.24694	20.33639	1/9/95	MZFC	8990	El ciro, 2 km W (by road) Tenango de Doria, Hidalgo	1995
Handleyomys chapmani	-98.240283	20.3152167	8/12/04	CMC	1077	21 Km NE of Metepec (by road), Tenango de Doria, Hidalgo	2004
Handleyomys chapmani	-98.2381	20.319855	8/13/04	CMC	1080	26.5 Km NE Metepec (by road), Tenango de Doria, Hgo.	2004
Handleyomys chapmani	-98.234795	20.313598	8/12/04	CMC	1078	22 Km NE Metepec (by road), Tenango de Doria, Hgo.	2004
Handleyomys chapmani	-98.22333	20.39111	1/11/95	MZFC	8998	Puente de Camarones, 3 km SW of San Bartolo Tutotepec, Hidalgo	1995
Handleyomys chapmani	-98.082969	20.125597	5/20/96	BYU	15801	Rancho El Paraiso, 6 km SW of Huauchinango, Puebla	1996
Handleyomys chapmani	-98.01056	20.26056	8/17/01	MZFC	9395	6 km SW de Xicotepec of Juárez (by road), Puebla	2001
Handleyomys chapmani	-97.7584467	19.887803	10/12/13	MZFC	13268	28.5 NE of Tetela de Ocampo (by road), Puebla	2013
Handleyomys chapmani	-97.697667	19.890667	6/13/13	MZFC	13163	Cerro Miqueco, 25.2 KM NE of Tetela de Ocampo, Puebla	2013
Handleyomys chapmani	-97.695889	19.879722	6/12/13	MZFC	13160	Rio de la Barranca del Toro, Tetela de Ocampo, Puebla	2013
Handleyomys chapmani	-97.614278	19.87169444	11/19/15	CMC	1712	5 km NE de la desviación a Nexpanateno (por terraceria), Zacapoaxtla, Puebla	2015
Handleyomys chapmani	-97.613175	19.91161	5/18/96	BYU	15803	La Gloria, Apulco, 10 km NO of Zacapoaxtla (by road), Puebla	1996
Handleyomys chapmani	-97.50641	20.01403	12/2/05	MZFC	9713	San Andrés Tzicuilan, Cuetzalan del Progreso, Puebla	2005
Handleyomys chapmani	-97.341131	19.832606	8/15/04	CMC	1084	4.7 Km NE Teziutlan (by road), Teziutlán, Puebla	2004
Handleyomys chapmani	-97.339983	19.822083	4/26/06	CMC	1083	Km 0.5 libramiento parada El Durazno Ixthahuaca, Tezuitlán, Puebla	2006
Handleyomys chapmani	-97.1194	19.345278	9/15/07	CMC	2435	2 Km al S Ixhuacán of Los Reyes, Veracruz	2007
Handleyomys chapmani	-97.1	19.5012	11/12/91	CNMA	34223	22 km NW of Xico (by road), Veracruz	1991
Handleyomys chapmani	-97.078601	19.47513	7/21/05	CMC	1493	13.5 NW (by road) Xico, Veracruz	2005
Handleyomys chapmani	-97.058623	19.451653	7/21/05	CMC	1501	7.3 km NO (by road) Xico, Veracruz	2005
Handleyomys chapmani	-97.045026	19.442354	nd	ROM	YHM234	4.8 Km NW Xico (bya road) Xico, Veracruz
Handleyomys chapmani	-97.04194	18.20972	1/15/86	MZFC	3775	7 km NW Puerto Soledad México 182, Coxcatlán, Puebla	1986
Handleyomys chapmani	-97.03417	18.20944	8/25/85	MZFC	3795	13.5 kmSE of Coxcatlán, Puebla	1985
Handleyomys chapmani	-97.03389	18.1975	12/18/90	CNMA	38771	5 km NW Puerto Soledad México 182, Coxcatlán, Puebla	1990
Handleyomys chapmani	-97.030583	18.631867	2/9/04	CMC	772	3.5 Km NE of Texhuacán, Veracruz	2004
Handleyomys chapmani	-97.021	18.662	2015	MZFC	AAGG02	Ahuatepec 4 km W Zongolica, Veracruz	2015
Handleyomys chapmani	-97.0202861	18.2059472	1/15/86	MZFC	3770	5 km NW Puerto Soledad mexico 182, Coxcatlán, Puebla	1986
Handleyomys chapmani	-97.018708	19.558562	7/22/05	CMC	1483	Mesa de la Yerba, 3.4 Km SW of desviación a Mazatepec (carretera Xalapa-Perote), Acajete, Veracruz	2005
Handleyomys chapmani	-97.0125	18.17834	12/19/90	CNMA	38779	2 km NW Puerto Soledad México 182, Teotitlán de Flores Magón, Oaxaca	1990
Handleyomys chapmani	-97.01167	18.18278	2/9/84	MZFC	3038	2 km NW Puerto Soledad México 182, Teotitlán de Flores Magón, Oaxaca	1984
Handleyomys chapmani	-97.01167	18.13139	11/2/85	MZFC	3787	15 km E of Teotitlán de Flores Magón (by road), Oaxaca	1985
Handleyomys chapmani	-97.011667	18.182778	1/15/86	MZFC	14526	2.8 km NW Puerto Soledad México 182, Teotitlán de Flores Magón, Oaxaca	1986
Handleyomys chapmani	-97.01	18.66872222	2015	MZFC	AAGG03	La 88, 4 km W Zongolica, Veracruz	2015
Handleyomys chapmani	-97.00972	19.35833	2/1/79	MZFC	128	5 km SW of Teocelo, Veracruz	1979
Handleyomys chapmani	-97.00778	18.17333	8/24/85	MZFC	3800	Carr. Puerto de la Soledad-San Bernardino, km 1, Teotitlán de Flores Magón, Oaxaca	1985
Handleyomys chapmani	-97.00583	18.148056	3/24/90	CNMA	38781	3 km S Puerto de la Soledad-San Bernardino, Teotitlán de Flores Magón, Oaxaca	1990
Handleyomys chapmani	-97.00438889	18.65013889	2015	MZFC	AAGG01	La campañia, 3 km S Zongolica, Veracruz	2015
Handleyomys chapmani	-97.003072	18.173775	8/23/85	MZFC	3763	1 km NW Puerto Soledad México 182, Teotitlán de Flores Magón, Oaxaca	1985
Handleyomys chapmani	-97.0025	18.5834	7/4/91	CNMA	34230	14 km SE of Zongolica (by road), Veracruz	1991
Handleyomys chapmani	-96.99972	18.165	8/23/85	MZFC	3771	Puerto Soledad México 182, Teotitlán de Flores Magón, Oaxaca	1985
Handleyomys chapmani	-96.99834	18.1656	7/6/91	CNMA	33880	Puerto de la Soledad, Teotitlán de Flores Magón, Oaxaca	1991
Handleyomys chapmani	-96.99834	18.15167	8/13/95	CNMA	39875	2 km S Puerto Soledad México 182, Teotitlán de Flores Magón, Oaxaca	1995
Handleyomys chapmani	-96.99753333	18.16236667	8/13/95	BYU	15303	27.6 km NE (by road) Teotitlán de Flores Magón, Oaxaca	1995
Handleyomys chapmani	-96.9975	19.41167	11/11/91	CNMA	34229	0.3 km NW Cascadas de Texolo, 1.5 km SE Xico, Veracruz	1991
Handleyomys chapmani	-96.994342	19.402083	ND	ROM	YHM186	300 m NW of cascada de Texolo, Xico, Veracruz
Handleyomys chapmani	-96.983694	19.18599	2/12/04	CMC	779	1.9 Km NW (by road) of Las Cañadas (Eco Reserva), Huatusco, Veracruz	2004
Handleyomys chapmani	-96.9723	18.1283	5/9/90	CNMA	38758	2.5 km SW Plan de Guadalupe, San Martín Toxpalan, Oaxaca	1990
Handleyomys chapmani	-96.97167	19.4145	3/15/83	CNMA	27978	6.4 km N (by road) Teocelo, Xico, Veracruz	1983
Handleyomys chapmani	-96.970278	19.57861	11/13/91	CNMA	34219	Banderillas, 12 km NW Xalapa-Enriquez, Veracuz	1991
Handleyomys chapmani	-96.9635361	18.1269167	1/16/85	MZFC	3762	3.5 km S Plan de Guadalupe, Teotitlan Flores Magon, Oaxaca	1985
Handleyomys chapmani	-96.96028	18.17278	1/16/86	MZFC	3805	Carr. Plan de Guadalupe-Sta. Ma. Teopoxco, km 3.5, Oaxaca	1986
Handleyomys chapmani	-96.9578	18.20361	5/7/90	CNMA	38099	9 km N of Santa María Teopoxco (by road), Oaxaca	1990
Handleyomys chapmani	-96.95444	18.15167	1/16/86	MZFC	3774	2 km N Plan de Guadalupe, Santa María Teopoxco, Oaxaca	1986
Handleyomys chapmani	-96.954378	18.126486	1/17/86	MZFC	3780	4 km S of Plan de Guadalupe, San Lucas Zoquiápam, Oaxaca	1986
Handleyomys chapmani	-96.954015	19.588417	ND	ROM	YHM237	6 km NW of Xapala-Enrriquez, Veracruz
Handleyomys chapmani	-96.95267	18.56508333	2015	MZFC	AAGG05	Cascada de Atlahuitzia, Tepetlampa, Veracruz	2015
Handleyomys chapmani	-96.941643	19.513008	6/19/04	CMC	1450	Jardín botánico, Francisco Javier, carretera antigua a Coatepec Km 25, Xalapa, Veracruz	2004
Handleyomys chapmani	-96.91056	18.23583	5/7/90	CNMA	38100	Cerro Verde, 6 km NE of San Francisco Huehuetlan, Oaxaca	1990
Handleyomys chapmani	-96.8972	18.68055556	2015	MZFC	AAGG04	1.5 km NW de Tlacuiloltecatl Grande, Zongolica, Veracruz	2015
Handleyomys chapmani	-96.88	19.79694	12/16/10	MZFC	11123	2.2 km N Salvador Diaz Mirón, Misantla, Veracruz	2010
Handleyomys chapmani	-96.87972	19.81439	10/4/10	MZFC	11104	6 Km N of Pueblo Viejo, Misantla (by road), Veracruz	2010
Handleyomys chapmani	-96.87667	19.79192	12/9/10	MZFC	11121	1 km N Salvador Diaz Mirón, Misantla, Veracruz	2010
Handleyomys chapmani	-96.86922	19.8175	4/18/11	MZFC	11338	Pueblo Viejo 5 km N, Misantla, Veracruz	2011
Handleyomys chapmani	-96.86292	19.77025	12/6/10	MZFC	11112	2 km S of Villanueva, Misantla, Veracruz	2010
Handleyomys chapmani	-96.86064	19.792	10/11/10	MZFC	11106	Manuel Gutiérrez Nájera, Misantla, Veracruz	2010
Handleyomys chapmani	-96.8475	18.1689	12/20/90	CNMA	38760	3 km N Puente de Fierro-Santa Maria Chilchotla, Huautla de Jiménez, Oaxaca	1990
Handleyomys chapmani	-96.839167	18.19389	10/19/90	CNMA	38098	6 km S (by road) Santa María Chilchotla, Oaxaca	1990
Handleyomys chapmani	-96.8375	18.1575	1/18/86	MZFC	3767	Puente de Fierro, 2 km NE of San Mateo Yoloxochitlán, Oaxaca	1986
Handleyomys chapmani	-96.809723	18.114167	2/13/93	CNMA	39589	6 km SE of Puente de Fierro, Huautla de Jiménez, Oaxaca	1993
Handleyomys chapmani	-96.807053	17.891992	3/22/05	CMC	1388	14.4 Km NE of Concepción Pápalo (by road camino a Santa Flor), Oaxaca	2005
Handleyomys chapmani	-96.795	18.255	6/13/93	MZFC	10810	Clemencia, 4.3 Km NE of Santa María Chilchotla, Oaxaca	1993
Handleyomys chapmani	-96.75813	17.84706	2/28/94	MZFC	8618	Carr. Santa María Pápalo-Peña Verde, 20 km NE de Santa María Pápalo (by road), Oaxaca	1994
Handleyomys chapmani	-96.758118	17.84719	3/3/94	MZFC	14662	San Juan Bautista Cuicatlán, Carretera a Santa María Papalo, Oaxaca	1994
Handleyomys chapmani	-96.743056	17.87083	2/27/93	CNMA	39585	30 km N Santa María Pápalo, Oaxaca	1993
Handleyomys chapmani	-96.511389	17.5856	2/6/00	CMC	103	28 Km SW of La Esperanza (by road), Oaxaca	2000
Handleyomys chapmani	-96.510094	17.585026	8/19/95	BYU	15302	17.7 km SW (by road Oaxaca-Tuxtepec) La Esperanza Comaltepec, Oaxaca	1995
Handleyomys chapmani	-96.5	17.44361	12/7/87	MZFC	5463	Carr. Tuxtepec-Oaxaca, km 91, Camino a San Isidro, Oaxaca	1987
Handleyomys chapmani	-96.47722	17.605	7/10/87	MZFC	5470	Carr. Tuxtepec-Oaxaca, km 87, Santiago Comaltepec, Oaxaca	1987
Handleyomys chapmani	-96.4475	17.555834	2/8/90	CNMA	29694	11 km SW of La Esperanza, Santiago Comaltepec, Oaxaca	1990
Handleyomys chapmani	-96.44056	17.5625	2/7/90	CNMA	29671	16.5 SW La Esperanza Comaltepec, Santiago Comaltepec, Oaxaca	1990
Handleyomys chapmani	-96.412541	17.593578	8/19/95	BYU	15301	11 km SW (by road) La Esperanza Comaltepec, Distrito Ixtlan, Oaxaca	1995
Handleyomys chapmani	-96.39222	17.59556	7/11/87	MZFC	5938	Carr. Tuxtepec-Oaxaca, km 72, La Quebradora, Santiago Comaltepec, Oaxaca	1987
Handleyomys chapmani	-96.38843056	17.4731861	6/25/64	CNMA	27975	12 km NW of Vista Hermosa, Oaxaca	1964
Handleyomys chapmani	-96.37556	17.63917	11/20/87	MZFC	8361	Carr. Tuxtepec-Oaxaca, km 79.5, La Esperanza, Santiago Comaltepec, Oaxaca	1987
Handleyomys chapmani	-96.369167	17.635834	9/17/89	CNMA	29631	1 km N La Esperanza Comaltepec, Santiago Comaltepec, Oaxaca	1989
Handleyomys chapmani	-96.35722	17.65083	2/19/89	MZFC	5462	Carr. Tuxtepec-Oaxaca, km 65, Metates, Santiago Comaltepec, Oaxaca	1989
Handleyomys chapmani	-96.3321028	17.638394	10/20/89	CNMA	29766	5 km N (by road) 0.5 km E Vista Hermosa, Santiago Comaltepec, Oaxaca	1989
Handleyomys chapmani	-96.325472	17.59734	10/21/89	CNMA	29775	Rancho Tarabundi, 2.3 km SE Vista Hermosa, Santiago Comaltepec, Oaxaca	1989
Handleyomys chapmani	-96.3083	17.62694	9/16/89	CNMA	29665	6 km E of La Esperanza (by road), Santiago Comaltepec, Oaxaca	1989
Handleyomys chapmani	-96.2475	17.51723	2/6/90	CNMA	29763	17 km SE of La Esperanza, Santiago Comaltepec, Oaxaca	1990
Handleyomys chapmani	-96.0494	17.18167	12/10/90	CNMA	29910	Cerro Zempoaltepetl, 4.5 km N of Santa Maria Yacochi, Santa María Tlahuitoltepec, Oaxaca	1990
Handleyomys chapmani	-96.038803	17.156382	2/2/00	CMC	106	3.1 KM NE Sta. Ma. Yacochi by road, Santa María Tlahuitoltepec, Oaxaca	2000
Handleyomys chapmani	-96.0189	17.14083	11/6/90	CNMA	29903	Cerro Zempoaltepetl, 3 km E of Santa Maria Yacochi, Santa María Tlahuitoltepec, Oaxaca	1990
Handleyomys chapmani	-96.0089	17.14083	10/7/90	CNMA	29907	Cerro Zempoaltepetl, 4 km E Santa María Yacochi, Oaxaca	1990
