# Supplementary material for: A Neighborhood Approach for Using Remotely Sensed Data to Estimate Current Ranges for Conservation Assessments
Source: Ecol Evol. 2025 Jun 27;15(7):e71631. doi: 10.1002/ece3.71631 (PMC12204810; doi:10.1002/ece3.71631)
Supplement: Supplementary file 3 — Appendix S3. R scripts. [file ECE3-15-e71631-s002.zip]

Archive with 8 entries (8 files):
- 01_Wallace.rmd
- __MACOSX/._01_Wallace.rmd
- 02_nhood_processing.Rmd
- __MACOSX/._02_nhood_processing.Rmd
- 03_mRR.Rmd
- __MACOSX/._03_mRR.Rmd
- 04_cRR.Rmd
- __MACOSX/._04_cRR.Rmd
