# Supplementary material for: A Neighborhood Approach for Using Remotely Sensed Data to Estimate Current Ranges for Conservation Assessments
Source: Ecol Evol. 2025 Jun 27;15(7):e71631. doi: 10.1002/ece3.71631 (PMC12204810; doi:10.1002/ece3.71631)
Supplement: Supplementary file 3 — Appendix S3. R scripts. [file ECE3-15-e71631-s002.zip › 02_nhood_processing.Rmd]

---
title: "Neighborhood Rasters"
author: "Bethany A. Johnson"
date: "11/10/2023"
output:
  html_document:
    df_print: paged
  html_notebook: default
  word_document: default
---
*Note: updated from Archive on Nov 10th, 2023 to remove `terra` & `rgdal`.*  

Objective: Use the "neighborhood" concept to process the forest cover rasters into new rasters, where the value of each pixel is the mean of values of the neighborhood (the surrounding 9 pixels).  
We will start with 2000, crop to the range of *H. chapmani*, and replace any values of '200' (water) with 'NA'.

```{r}
library(sf)
library(sp)
library(terra)
```

Upload the raster. 

```{r}
# raster
FCover2000 <- terra::rast("/Users/bajohnson135/Desktop/Manuscript/H_chapmani/MODIS/ArcMap_Tifs/2000_ProjectRaster.tif")
# extent
crop_extent <- sf::st_read("/Users/bajohnson135/Desktop/Manuscript/H_chapmani/Wallace/V3/Handleyomys_chapmani_bgShp/Handleyomys_chapmani_bgShp.shp")
```

```{r}
par(mfrow = c(1,2))
plot(FCover2000)
plot(crop_extent)
```
Crop and Replace 200 with NA
```{r}
#Crop forest cover to H. chapmani model extent 
FCover2000_crop <- terra::crop(FCover2000, crop_extent)

#Change pixels with values equal to 200 to NA 
FCover2000_crop[FCover2000_crop == 200] <- NA 
```

```{r}
par(mfrow = c(1,3))
plot(FCover2000)
plot(crop_extent)
plot(FCover2000_crop)
```

Since the raster has NA values, I will use the argument `na.rm=TRUE`. If `TRUE`, NA will be removed from focal computations. The result will only be NA if all focal cells are NA. I am saving the new rasters into folder `Neighborhood_Rasters`  

/Users/bajohnson135/Desktop/Manuscript/Neighborhood_Rasters

```{r}
boro2000 <- terra::focal(FCover2000_crop, w=3, fun="mean", na.policy="all", na.rm=TRUE, filename="/Users/bajohnson135/Desktop/Manuscript/H_chapmani/Neighborhood_Rasters/terra/2000_nr.tif")
plot(boro2000)
```

The file saved as `nr_2000_test.tif` had `na.rm=FALSE`, which has any neighborhood with an "NA" value within also as "NA". I will continue to use na.rm=FALSE, which calculated the mean without considering the NA.
```{r, eval=FALSE}
boro2000 <- terra::focal(FCover2000_crop, w=3, fun="mean", na.policy="all", na.rm=TRUE, filename="/Users/bajohnson135/Desktop/Manuscript/H_chapmani/Neighborhood_Rasters/terra/nr_2000_test.tif")
```

```{r}
par(mfrow = c(1,3))
plot(terra::focal(FCover2000_crop, w=3, fun="max"), main="Max")
plot(terra::focal(FCover2000_crop, w=3, fun="min"), main="Min")
plot(terra::focal(FCover2000_crop, w=3, fun="sum"), main="Sum")
```

I will repeat the process for the other rasters (2001-2019).

```{r}
#2001
FCover2001 <- terra::rast("/Users/bajohnson135/Desktop/Manuscript/H_chapmani/MODIS/ArcMap_Tifs/2001_ProjectRaster.tif")
FCover2001_crop <- terra::crop(FCover2001, crop_extent)
FCover2001_crop[FCover2001_crop == 200] <- NA 
boro2001 <- terra::focal(FCover2001_crop, w=3, fun="mean", na.policy="all", na.rm=TRUE, filename="/Users/bajohnson135/Desktop/Manuscript/H_chapmani/Neighborhood_Rasters/terra/2001_nr.tif")
```

```{r}
#2002
FCover2002 <- terra::rast("/Users/bajohnson135/Desktop/Manuscript/H_chapmani/MODIS/ArcMap_Tifs/2002_ProjectRaster.tif")
FCover2002_crop <- terra::crop(FCover2002, crop_extent)
FCover2002_crop[FCover2002_crop == 200] <- NA 
boro2002 <- terra::focal(FCover2002_crop, w=3, fun="mean", na.policy="all", na.rm=TRUE, filename="/Users/bajohnson135/Desktop/Manuscript/H_chapmani/Neighborhood_Rasters/terra/2002_nr.tif")

#2003
FCover2003 <- terra::rast("/Users/bajohnson135/Desktop/Manuscript/H_chapmani/MODIS/ArcMap_Tifs/2003_ProjectRaster.tif")
FCover2003_crop <- terra::crop(FCover2003, crop_extent)
FCover2003_crop[FCover2003_crop == 200] <- NA 
boro2003 <- terra::focal(FCover2003_crop, w=3, fun="mean", na.policy="all", na.rm=TRUE, filename="/Users/bajohnson135/Desktop/Manuscript/H_chapmani/Neighborhood_Rasters/terra/2003_nr.tif")

#2004
FCover2004 <- terra::rast("/Users/bajohnson135/Desktop/Manuscript/H_chapmani/MODIS/ArcMap_Tifs/2004_ProjectRaster.tif")
FCover2004_crop <- crop(FCover2004, crop_extent)
FCover2004_crop[FCover2004_crop == 200] <- NA 
boro2004 <- focal(FCover2004_crop, w=3, fun="mean", na.policy="all", na.rm=TRUE, filename="/Users/bajohnson135/Desktop/Manuscript/H_chapmani/Neighborhood_Rasters/terra/2004_nr.tif")

#2005
FCover2005 <- terra::rast("/Users/bajohnson135/Desktop/Manuscript/H_chapmani/MODIS/ArcMap_Tifs/2005_ProjectRaster.tif")
FCover2005_crop <- terra::crop(FCover2005, crop_extent)
FCover2005_crop[FCover2005_crop == 200] <- NA 
boro2005 <- terra::focal(FCover2005_crop, w=3, fun="mean", na.policy="all", na.rm=TRUE, filename="/Users/bajohnson135/Desktop/Manuscript/H_chapmani/Neighborhood_Rasters/terra/2005_nr.tif")

#2006
FCover2006 <- terra::rast("/Users/bajohnson135/Desktop/Manuscript/H_chapmani/MODIS/ArcMap_Tifs/2006_ProjectRaster.tif")
FCover2006_crop <- terra::crop(FCover2006, crop_extent)
FCover2006_crop[FCover2006_crop == 200] <- NA 
boro2006 <- terra::focal(FCover2006_crop,w=3, fun="mean", na.policy="all", na.rm=TRUE, filename="/Users/bajohnson135/Desktop/Manuscript/H_chapmani/Neighborhood_Rasters/terra/2006_nr.tif")

#2007
FCover2007 <- terra::rast("/Users/bajohnson135/Desktop/Manuscript/H_chapmani/MODIS/ArcMap_Tifs/2007_ProjectRaster.tif")
FCover2007_crop <- terra::crop(FCover2007, crop_extent)
FCover2007_crop[FCover2007_crop == 200] <- NA 
boro2007 <- terra::focal(FCover2007_crop, w=3, fun="mean", na.policy="all", na.rm=TRUE, filename="/Users/bajohnson135/Desktop/Manuscript/H_chapmani/Neighborhood_Rasters/terra/2007_nr.tif")

#2008
FCover2008 <- terra::rast("/Users/bajohnson135/Desktop/Manuscript/H_chapmani/MODIS/ArcMap_Tifs/2008_ProjectRaster.tif")
FCover2008_crop <- terra::crop(FCover2008, crop_extent)
FCover2008_crop[FCover2008_crop == 200] <- NA 
boro2008 <- terra::focal(FCover2008_crop, w=3, fun="mean", na.policy="all", na.rm=TRUE, filename="/Users/bajohnson135/Desktop/Manuscript/H_chapmani/Neighborhood_Rasters/terra/2008_nr.tif")

#2009
FCover2009 <- terra::rast("/Users/bajohnson135/Desktop/Manuscript/H_chapmani/MODIS/ArcMap_Tifs/2009_ProjectRaster.tif")
FCover2009_crop <- terra::crop(FCover2009, crop_extent)
FCover2009_crop[FCover2009_crop == 200] <- NA 
boro2009 <- terra::focal(FCover2009_crop, w=3, fun="mean", na.policy="all", na.rm=TRUE, filename="/Users/bajohnson135/Desktop/Manuscript/H_chapmani/Neighborhood_Rasters/terra/2009_nr.tif")

#2010
FCover2010 <- terra::rast("/Users/bajohnson135/Desktop/Manuscript/H_chapmani/MODIS/ArcMap_Tifs/2010_ProjectRaster.tif")
FCover2010_crop <- terra::crop(FCover2010, crop_extent)
FCover2010_crop[FCover2010_crop == 200] <- NA 
boro2010 <- terra::focal(FCover2010_crop, w=3, fun="mean", na.policy="all", na.rm=TRUE, filename="/Users/bajohnson135/Desktop/Manuscript/H_chapmani/Neighborhood_Rasters/terra/2010_nr.tif")

#2011
FCover2011 <- terra::rast("/Users/bajohnson135/Desktop/Manuscript/H_chapmani/MODIS/ArcMap_Tifs/2011_ProjectRaster.tif")
FCover2011_crop <- terra::crop(FCover2011, crop_extent)
FCover2011_crop[FCover2011_crop == 200] <- NA 
boro2011 <- terra::focal(FCover2011_crop, w=3, fun="mean", na.policy="all", na.rm=TRUE, filename="/Users/bajohnson135/Desktop/Manuscript/H_chapmani/Neighborhood_Rasters/terra/2011_nr.tif")

#2012
FCover2012 <- terra::rast("/Users/bajohnson135/Desktop/Manuscript/H_chapmani/MODIS/ArcMap_Tifs/2012_ProjectRaster.tif")
FCover2012_crop <- terra::crop(FCover2012, crop_extent)
FCover2012_crop[FCover2012_crop == 200] <- NA 
boro2012 <- terra::focal(FCover2012_crop, w=3, fun="mean", na.policy="all", na.rm=TRUE, filename="/Users/bajohnson135/Desktop/Manuscript/H_chapmani/Neighborhood_Rasters/terra/2012_nr.tif")

#2013
FCover2013 <- terra::rast("/Users/bajohnson135/Desktop/Manuscript/H_chapmani/MODIS/ArcMap_Tifs/2013_ProjectRaster.tif")
FCover2013_crop <- terra::crop(FCover2013, crop_extent)
FCover2013_crop[FCover2013_crop == 200] <- NA 
boro2013 <- terra::focal(FCover2013_crop, w=3, fun="mean", na.policy="all", na.rm=TRUE, filename="/Users/bajohnson135/Desktop/Manuscript/H_chapmani/Neighborhood_Rasters/terra/2013_nr.tif")

#2014
FCover2014 <- terra::rast("/Users/bajohnson135/Desktop/Manuscript/H_chapmani/MODIS/ArcMap_Tifs/2014_ProjectRaster.tif")
FCover2014_crop <- terra::crop(FCover2014, crop_extent)
FCover2014_crop[FCover2014_crop == 200] <- NA 
boro2014 <- terra::focal(FCover2014_crop, w=3, fun="mean", na.policy="all", na.rm=TRUE, filename="/Users/bajohnson135/Desktop/Manuscript/H_chapmani/Neighborhood_Rasters/terra/2014_nr.tif")

#2015
FCover2015 <- terra::rast("/Users/bajohnson135/Desktop/Manuscript/H_chapmani/MODIS/ArcMap_Tifs/2015_ProjectRaster.tif")
FCover2015_crop <- terra::crop(FCover2015, crop_extent)
FCover2015_crop[FCover2015_crop == 200] <- NA 
boro2015 <- terra::focal(FCover2015_crop, w=3, fun="mean", na.policy="all", na.rm=TRUE, filename="/Users/bajohnson135/Desktop/Manuscript/H_chapmani/Neighborhood_Rasters/terra/2015_nr.tif")

#2016
FCover2016 <- terra::rast("/Users/bajohnson135/Desktop/Manuscript/H_chapmani/MODIS/ArcMap_Tifs/2016_ProjectRaster.tif")
FCover2016_crop <- terra::crop(FCover2016, crop_extent)
FCover2016_crop[FCover2016_crop == 200] <- NA 
boro2016 <- terra::focal(FCover2016_crop, w=3, fun="mean", na.policy="all", na.rm=TRUE, filename="/Users/bajohnson135/Desktop/Manuscript/H_chapmani/Neighborhood_Rasters/terra/2016_nr.tif")

#2017
FCover2017 <- terra::rast("/Users/bajohnson135/Desktop/Manuscript/H_chapmani/MODIS/ArcMap_Tifs/2017_ProjectRaster.tif")
FCover2017_crop <- terra::crop(FCover2017, crop_extent)
FCover2017_crop[FCover2017_crop == 200] <- NA 
boro2017 <- terra::focal(FCover2017_crop, w=3, fun="mean", na.policy="all", na.rm=TRUE, filename="/Users/bajohnson135/Desktop/Manuscript/H_chapmani/Neighborhood_Rasters/terra/2017_nr.tif")

#2018
FCover2018 <- terra::rast("/Users/bajohnson135/Desktop/Manuscript/H_chapmani/MODIS/ArcMap_Tifs/2018_ProjectRaster.tif")
FCover2018_crop <- terra::crop(FCover2018, crop_extent)
FCover2018_crop[FCover2018_crop == 200] <- NA 
boro2018 <- terra::focal(FCover2018_crop, w=3, fun="mean", na.policy="all", na.rm=TRUE, filename="/Users/bajohnson135/Desktop/Manuscript/H_chapmani/Neighborhood_Rasters/terra/2018_nr.tif")

#2019
FCover2019 <- terra::rast("/Users/bajohnson135/Desktop/Manuscript/H_chapmani/MODIS/ArcMap_Tifs/2019_ProjectRaster.tif")
FCover2019_crop <- terra::crop(FCover2019, crop_extent)
FCover2019_crop[FCover2019_crop == 200] <- NA 
boro2019 <- terra::focal(FCover2019_crop, w=3, fun="mean", na.policy="all", na.rm=TRUE, filename="/Users/bajohnson135/Desktop/Manuscript/H_chapmani/Neighborhood_Rasters/terra/2019_nr.tif")
```
