# Supplementary material for: A Neighborhood Approach for Using Remotely Sensed Data to Estimate Current Ranges for Conservation Assessments
Source: Ecol Evol. 2025 Jun 27;15(7):e71631. doi: 10.1002/ece3.71631 (PMC12204810; doi:10.1002/ece3.71631)
Supplement: Supplementary file 3 — Appendix S3. R scripts. [file ECE3-15-e71631-s002.zip › 03_mRR.Rmd]

---
title: "Masking with maskRangeR"
author: "Bethany A. Johnson"
date: "19 Jan 2023; updated 25 May 2023"
output:
  html_document:
    df_print: paged
  html_notebook: default
  word_document: default
---
In this analyses we will sort and determine Deforestation tolerance thresholds DTTs), then use the DTTs to mask suitability predictions for *H. chapmani*. The masked maps will determine areas of high deforestation and regions of suitable climate with sufficient forest cover (>DTT).  

# INPUTS  
**ArcMap tifs** : MODIS vegetation continuous fields for 2000-2019 (exact/unprocessed)    
**Neighborhood rasters**: The arcmap tifs with the neighborhood processing applied [see 02_nhoodprocessing.RMD]  
**occs_recent.csv**: occurrence records collected since 2000; includes some records from modeling (those collected after year 2000) plus additional records received from ILCB from museum collections; these were collected since 2000. They were not used in modeling because they fall within the same pixel as other records (i.e., removed as duplicate coordinates)  
**SDM_mtp.tif**: output from modeling [see 01_Wallace.Rmd], the binary range map for *H. chapmani*  

See mRR user vignette for more information/details. <https://cmerow.github.io/maskRangeR/maskRangeR_Tutorial.html>   

```{r}
# Install mRR
library(devtools)
library(raster)
library(lubridate)
library(maskRangeR)
```

```{r}
# change the paths once on Annie
# path <- "/Users/bajohnson135/Desktop/github/Handleyomys/inputs"
# dataDir = paste0(path, '/ArcMap_Tifs')
# dataDir2 = paste0(path, '/Neighborhood_Rasters')
path <- "/Users/bajohnson135/Desktop/Manuscript/H_chapmani"
dataDir = paste0(path, '/MODIS/ArcMap_Tifs') #exact
dataDir2 = paste0(path, '/Neighborhood_rasters')#nhood
```

ArcMap tifs are exact forest cover files and Neighborhood_Rasters are the neighborhood-processed files.  

# Neighborhood DTTs
I am going to determine the possible threshold values for the neighborhood- processed rasters first.

```{r}
dateScale <- "year"
env <- stack(list.files(path = dataDir2, pattern = "nr", full.names = T))
# this should be a formal date object of class "POSIXct" "POSIXt"
envDates <- parse_date_time((c('2000','2001', '2002', '2003', '2004','2005','2006','2007', '2008', '2009', '2010','2011','2012','2013', '2014', '2015', '2016', '2017', '2018', '2019')),orders = c("Y", "Ym"))
#Load occ data
datedOccs <- read.csv("inputs/occs_recent.csv")
#Load binary SDM
sdm <- raster("outputs/SDM_mtp.tif")
# crop climate data to study region
env <- crop(env, extent(sdm))
```

```{r}
# convert dates to formal POSIXct objects
datedOccs$date <- parse_date_time(datedOccs$year,orders = c("Y", "Ym"))
# convert to spatial object
coordinates(datedOccs) <- c('longitude','latitude')
projection(datedOccs) <- projection(env)
```

```{r}
sdm_re_n <- resample(sdm, env$X2019_nr, "ngb")
```

```{r}
res(sdm_re_n)
res(env$X2019_nr)
raster::origin(env$X2019_nr)
raster::origin(sdm_re_n)
```

The resolution and origin of the neighborhood-processed forest cover raster & the resampled SDM match (resampled to match the resolution of the forest cover layers).

```{r, eval=FALSE}
# save resampled sdm
writeRaster(sdm_re_n, "/Users/bajohnson135/Desktop/github/Handleyomys/outputs/sdm_resampled_nhood.tif", overwrite = FALSE)
```

```{r}
identical(crs(sdm_re_n), crs(env))
```

```{r}
identical(extent(sdm_re_n), extent(env))
```

```{r}
identical(res(sdm_re_n), res(env))
```

```{r}
datedOccs <- maskRangeR::annotate(datedOccs, env, envDates, dateScale)
```

```{r}
sort(datedOccs$env)
```
This matched the year of occurrence with forest cover year and pulled the value for each record.
These values matches previous analyses.  
[1] 21.11111 31.00000 33.44444 33.55556 35.66667 35.88889 35.88889 36.11111 36.11111 36.33333 37.22222
[12] 37.33333 37.55556 37.88889 41.33333 42.00000 42.22222 43.44444 44.44444 47.33333 47.77778 48.66667
[23] 49.11111 50.11111 51.11111 53.33333 53.33333 54.11111 54.66667 54.66667 55.22222 55.88889 55.88889
[34] 55.88889 56.11111 56.55556 59.00000 60.77778 60.77778 61.88889 64.22222 64.22222 66.00000 69.22222
[45] 69.44444 70.55556 70.55556 71.11111 73.00000 73.66666 74.11111 75.00000 75.55556 75.77778 76.00000
[56] 77.00000 77.33334  

*For neighborhood rasters, I will use 21.11% and also run analyses for 31.0* (which will be mentioned in the Discussion)

```{r}
plot(sort(datedOccs$env))
```

# Exact forest cover DTTs
ArcMap tifs are exact forest cover files and Neighborhood_Rasters are the neighborhood-processed files.

```{r}
dateScale <- "year"
env <- stack(list.files(path = dataDir, pattern = "ProjectRaster", full.names = T))
# this should be a formal date object of class "POSIXct" "POSIXt"
envDates <- parse_date_time((c('2000','2001', '2002', '2003', '2004','2005','2006','2007', '2008', '2009', '2010','2011','2012','2013', '2014', '2015', '2016', '2017', '2018', '2019')),orders = c("Y", "Ym"))
#Load occ data
datedOccs <- read.csv("inputs/occs_recent.csv")
#Load binary SDM
sdm <- raster("outputs/SDM_mtp.tif")
# crop climate data to study region
env <- crop(env, extent(sdm))
```

```{r}
names(env)
```

```{r}
envDates
```

```{r}
head(datedOccs)
```

```{r}
# checking projection
# it will be reset later
projection(datedOccs)
```

```{r}
projection(env)
```


```{r}
# convert dates to formal POSIXct objects
datedOccs$date <- parse_date_time(datedOccs$year,orders = c("Y", "Ym"))
# convert to spatial object
coordinates(datedOccs) <- c('longitude','latitude')
projection(datedOccs) <- projection(env)
```

```{r}
projection(env)
projection(datedOccs)
```

Now they match.

**ADDED 2/16/23**
Checking to see if just the name of the projection was changed or if the occs were actually transformed to that projection.
```{r}
library(sp)
datedOccs_tr <- spTransform(datedOccs, CRS("+proj=longlat +datum=WGS84"))
```

```{r}
crs(datedOccs)
```

```{r}
crs(datedOccs_tr)
```

`datedOccs` and `datedOccs_tr` have the same crs, so it makes no difference to use `projection()` or `sp_transform()`.

```{r}
projection(env$X2019_ProjectRaster)
```

```{r}
projection(sdm)
```

```{r}
projection(datedOccs)
```

Note from `raster` pkg: Resample transfers values between non matching Raster* objects (in terms of origin and resolution).  
Use projectRaster if the target has a different coordinate reference system (projection).  

Checking resolution:
```{r}
# res(datedOccs) No resolution for spatial pts dataframe
res(env$X2019_ProjectRaster)
res(sdm)
```
environmental data resolution: 0.003232972 0.003232972
sdm resolution: 0.008333333 0.008333333
**end of note added 2/16/23**

```{r}
sdm_re <- resample(sdm, env$X2019_ProjectRaster, "ngb")
```

```{r, eval=FALSE}
#save a copy of resampled sdm
writeRaster(sdm_re, "/Users/bajohnson135/Desktop/github/Handleyomys/outputs/sdm_resampled_exact.tif", overwrite = FALSE)
```

```{r}
#check resolutions after resampling
res(env$X2019_ProjectRaster)
res(sdm_re)
```

The resolution of the exact forest cover data and the resampled SDM macth.

```{r}
par(mfrow=c(1,2))
plot(env$X2019_ProjectRaster)
plot(sdm_re)
```

Checking to see if the origins of both maps are the same
```{r}
raster::origin(env$X2019_ProjectRaster)
raster::origin(sdm_re)
```

```{r}
identical(crs(sdm_re), crs(env))
```

```{r}
identical(extent(sdm_re), extent(env))
```

```{r}
identical(res(sdm_re), res(env))
```

*Note added 24 Feb 2023 So the `resample()` function is, in fact, working on changing the resolution and origin of the sdm (remember to use `sdm_re` not `sdm`!) to match the env data*

```{r}
datedOccs <- maskRangeR::annotate(datedOccs, env, envDates, dateScale)
```

```{r}
sort(datedOccs$env)
```

This matches with previous analyses.  
[1] 17 17 20 21 22 22 25 29 31 31 31 32 32 33 37 46 46 47 48 48 49 49 49 51 54 54 54 55 55 55 55 55 56 57 57
[36] 61 65 66 68 68 69 69 69 71 71 72 72 72 73 75 75 75 76 76 77 77 80  
Lowest two are 17.  
*I will use 17% as the DTT for the exact rasters!*

```{r}
plot(sort(datedOccs$env))
```

# Masking - Exact

I will use the exact (raw) forest cover data and mask the mtp SDM with the three DTTs; 17% determined from exact fc data, and 21.1% and 31% determined from nhood-processed DTTs.

## DTT = 17%
```{r}
#set lower bound
logicString <- paste0('maskLayers>',17)
forest <- env$X2019_ProjectRaster
names(forest) <- 'forest'
maskedDist <- maskRanger(initialDist=sdm_re,maskLayers=forest,
                                     logicString=logicString)
```

```{r}
##set upper bound
logicString <- paste0('maskLayers<',100)
forest <- env$X2019_ProjectRaster
names(forest) <- 'forest'
output <- maskRanger(initialDist=maskedDist$refinedDist,
                                     maskLayers=forest,logicString=logicString)
```

```{r}
(nOccupiedCells <- apply(values(maskedDist[[1:2]]),2,sum,na.rm=T))
```
Initial distribution is 353833 and masked for DTT=17 is 332978.

```{r}
par(mfrow = c(1,3))
plot(forest, main = 'Raw Forest Data 2019')
plot(output[['forestMask']],main = 'Forest Mask and Initial Distribution')
plot(sdm_re,add = T,col = c(grey(0,0),grey(.4,.7)))
plot(output$refinedDist,col = c(grey(.6),'red1'),main = '2019 Masked Distribution')
```

```{r}
dtt17_exact <- output$refinedDist
```

```{r, eval=FALSE}
writeRaster(output$refinedDist, "/Users/bajohnson135/Desktop/github/Handleyomys/outputs/masks/exact/dtt17_refinedDist.tif", overwrite = FALSE)
writeRaster(output$initialDist, "/Users/bajohnson135/Desktop/github/Handleyomys/outputs/masks/exact/dtt17_initialDist.tif", overwrite = FALSE)
writeRaster(output$forestMask, "/Users/bajohnson135/Desktop/github/Handleyomys/outputs/masks/exact/dtt17_forestMask.tif", overwrite = FALSE)
```


## DTT = 21.111

```{r}
#set lower bound
logicString <- paste0('maskLayers>',21.11111)
forest <- env$X2019_ProjectRaster
names(forest) <- 'forest'
maskedDist <- maskRanger(initialDist=sdm_re,maskLayers=forest,
                                     logicString=logicString)
```

```{r}
##set upper bound
logicString <- paste0('maskLayers<',100)
forest <- env$X2019_ProjectRaster
names(forest) <- 'forest'
output <- maskRanger(initialDist=maskedDist$refinedDist,
                                     maskLayers=forest,logicString=logicString)
```

```{r}
(nOccupiedCells <- apply(values(maskedDist[[1:2]]),2,sum,na.rm=T))
```

Initial distribution is 353833 and masked for DTT=21.11111 is 325559.

```{r}
par(mfrow = c(1,3))
plot(forest, main = 'Raw Forest Data 2019')
plot(output[['forestMask']],main = 'Forest Mask and Initial Distribution')
plot(sdm_re,add = T,col = c(grey(0,0),grey(.4,.7)))
plot(output$refinedDist,col = c(grey(.6),'red1'),main = '2019 Masked Distribution')
```

```{r}
dtt211_nhood <- output$refinedDist
```

```{r, eval=FALSE}
writeRaster(output$refinedDist, "/Users/bajohnson135/Desktop/github/Handleyomys/outputs/masks/exact/dtt211_refinedDist.tif", overwrite = FALSE)
writeRaster(output$initialDist, "/Users/bajohnson135/Desktop/github/Handleyomys/outputs/masks/exact/dtt211_initialDist.tif", overwrite = FALSE)
writeRaster(output$forestMask, "/Users/bajohnson135/Desktop/github/Handleyomys/outputs/masks/exact/dtt211_forestMask.tif", overwrite = FALSE)
```

## DTT = 31 
```{r}
#set lower bound
logicString <- paste0('maskLayers>',31)
forest <- env$X2019_ProjectRaster
names(forest) <- 'forest'
maskedDist <- maskRanger(initialDist=sdm_re,maskLayers=forest,
                                     logicString=logicString)
```

```{r}
##set upper bound
logicString <- paste0('maskLayers<',100)
forest <- env$X2019_ProjectRaster
names(forest) <- 'forest'
output <- maskRanger(initialDist=maskedDist$refinedDist,
                                     maskLayers=forest,logicString=logicString)
```

```{r}
(nOccupiedCells <- apply(values(maskedDist[[1:2]]),2,sum,na.rm=T))
```

Initial distribution is 353833 and masked for DTT=31 is 296064.

```{r}
par(mfrow = c(1,3))
plot(forest, main = 'Raw Forest Data 2019')
plot(output[['forestMask']],main = 'Forest Mask and Initial Distribution')
plot(sdm_re,add = T,col = c(grey(0,0),grey(.4,.7)))
plot(output$refinedDist,col = c(grey(.6),'red1'),main = '2019 Masked Distribution')
```

```{r}
dtt31_nhood <- output$refinedDist
```

```{r, eval=FALSE}
writeRaster(output$refinedDist, "/Users/bajohnson135/Desktop/github/Handleyomys/outputs/masks/exact/dtt31_refinedDist.tif", overwrite = FALSE)
writeRaster(output$initialDist, "/Users/bajohnson135/Desktop/github/Handleyomys/outputs/masks/exact/dtt31_initialDist.tif", overwrite = FALSE)
writeRaster(output$forestMask, "/Users/bajohnson135/Desktop/github/Handleyomys/outputs/masks/exact/dtt31_forestMask.tif", overwrite = FALSE)
```

```{r}
par(mfrow = c(1,4))
plot(sdm, main = 'mtp SDM')
plot(dtt17_exact, main = 'DTT = 17%')
plot(dtt211_nhood, main = 'DTT = 21.11%')
plot(dtt31_nhood, main = 'DTT = 31%')
```

OUTPUTS  
**sdm_resampled_exact**: the sdm resampled to match origin and resolution of the forest cover data  
**sdm_resampled_nhood**: the sdm resampled to match origin and resolution of the neeighborhood-processed forest cover data  
**initial distribution**, **forest mask**, and **refined distribution** for dtt=17, dtt=21.1, dtt=31; masking using the exact 2019 forest cover layer  

# Masking - Neighborhood
The following analyses is masking using the 2019 neighborhood-processed forest cover data for the DTTs of 21.1% and 31%. 

Re-run lines 43 through 54 to reset the `env` to be the neighborhood environmental rasters.  
```{r}
dateScale <- "year"
env <- stack(list.files(path = dataDir2, pattern = "nr", full.names = T))
# this should be a formal date object of class "POSIXct" "POSIXt"
envDates <- parse_date_time((c('2000','2001', '2002', '2003', '2004','2005','2006','2007', '2008', '2009', '2010','2011','2012','2013', '2014', '2015', '2016', '2017', '2018', '2019')),orders = c("Y", "Ym"))
#Load occ data
datedOccs <- read.csv("inputs/occs_recent.csv")
#Load binary SDM
sdm <- raster("outputs/SDM_mtp.tif")
# crop climate data to study region
env <- crop(env, extent(sdm))
```


## DTT =  21.111
```{r}
#set lower bound
logicString <- paste0('maskLayers>',21.11111)
forest <- env$X2019_nr
names(forest) <- 'forest'
maskedDist <- maskRanger(initialDist=sdm_re_n,maskLayers=forest,
                                     logicString=logicString)
```

```{r}
##set upper bound
logicString <- paste0('maskLayers<',100)
forest <- env$X2019_nr
names(forest) <- 'forest'
output <- maskRanger(initialDist=maskedDist$refinedDist,
                                     maskLayers=forest,logicString=logicString)
```

```{r}
(nOccupiedCells <- apply(values(maskedDist[[1:2]]),2,sum,na.rm=T))
```

Initial distribution is 353826 and masked for DTT=31 is 333061.

```{r}
par(mfrow = c(1,3))
plot(forest, main = 'Raw Forest Data 2019')
plot(output[['forestMask']],main = 'Forest Mask and Initial Distribution')
plot(sdm_re_n,add = T,col = c(grey(0,0),grey(.4,.7)))
plot(output$refinedDist,col = c(grey(.6),'red1'),main = '2019 Masked Distribution')
```

```{r}
dtt211_nhood <- output$refinedDist
```

```{r, eval=FALSE}
writeRaster(output$refinedDist, "/Users/bajohnson135/Desktop/github/Handleyomys/outputs/masks/nhood/dtt211_refinedDist.tif", overwrite = FALSE)
writeRaster(output$initialDist, "/Users/bajohnson135/Desktop/github/Handleyomys/outputs/masks/nhood/dtt211_initialDist.tif", overwrite = FALSE)
writeRaster(output$forestMask, "/Users/bajohnson135/Desktop/github/Handleyomys/outputs/masks/nhood/dtt211_forestMask.tif", overwrite = FALSE)
```

## DTT = 31 
```{r}
#set lower bound
logicString <- paste0('maskLayers>',31)
forest <- env$X2019_nr
names(forest) <- 'forest'
maskedDist <- maskRanger(initialDist=sdm_re_n,maskLayers=forest,
                                     logicString=logicString)
```

```{r}
##set upper bound
logicString <- paste0('maskLayers<',100)
forest <- env$X2019_nr
names(forest) <- 'forest'
output <- maskRanger(initialDist=maskedDist$refinedDist,
                                     maskLayers=forest,logicString=logicString)
```

```{r}
(nOccupiedCells <- apply(values(maskedDist[[1:2]]),2,sum,na.rm=T))
```

Initial distribution is 353826 and masked for DTT=31 is 304670.

```{r}
par(mfrow = c(1,3))
plot(forest, main = 'Raw Forest Data 2019')
plot(output[['forestMask']],main = 'Forest Mask and Initial Distribution')
plot(sdm_re_n,add = T,col = c(grey(0,0),grey(.4,.7)))
plot(output$refinedDist,col = c(grey(.6),'red1'),main = '2019 Masked Distribution')
```

```{r}
dtt31_nhood <- output$refinedDist
```

```{r, eval=FALSE}
writeRaster(output$refinedDist, "/Users/bajohnson135/Desktop/github/Handleyomys/outputs/masks/nhood/dtt31_refinedDist.tif", overwrite = FALSE)
writeRaster(output$initialDist, "/Users/bajohnson135/Desktop/github/Handleyomys/outputs/masks/nhood/dtt31_initialDist.tif", overwrite = FALSE)
writeRaster(output$forestMask, "/Users/bajohnson135/Desktop/github/Handleyomys/outputs/masks/nhood/dtt31_forestMask.tif", overwrite = FALSE)
```


```{r}
par(mfrow = c(1,4))
plot(sdm, main = 'mtp SDM')
plot(dtt17_exact, main = 'DTT = 17%')
plot(dtt211_nhood, main = 'DTT = 21.11%')
plot(dtt31_nhood, main = 'DTT = 31%')
```
