# Supplementary material for: A Neighborhood Approach for Using Remotely Sensed Data to Estimate Current Ranges for Conservation Assessments
Source: Ecol Evol. 2025 Jun 27;15(7):e71631. doi: 10.1002/ece3.71631 (PMC12204810; doi:10.1002/ece3.71631)
Supplement: Supplementary file 3 — Appendix S3. R scripts. [file ECE3-15-e71631-s002.zip › 04_cRR.Rmd]

---
title: "Calculating Indicators (Range/EOO/AOO)"
author: "Bethany A. Johnson"
date: "Apr 06 2023, updated 26 May 2023"
output:
  word_document: default
  pdf_document: default
  html_document: default
---

```{r setup, include=FALSE}
knitr::opts_chunk$set(echo = TRUE)
```

```{r}
# Load in packages
library(raster)
library(rgeos)
library(rgdal)
library(sf)
library(dplyr)
library(changeRangeR)
library(magrittr)
library(terra)
```

The purpose of the following analyses is to calculate the area of the range. calculate extent of occurrence, and calculate area of occupancy for *Handleyomys chapmani*.

# Inputs
INPUTS  
**SDM_mtp.tif**: output from modeling, the binary range map for *H. chapmani*; resolution = 0.008333333 x 0.008333333  
**occs_year.csv** : this is the occurrence dataset with 114 points (the original 116 minus the two outliers), but with the collection date column named "date" and an additional column for "year" with only the year of collection entered  
Masked SDMs:  
**dtt17_refinedDist.tif**: output from 03_mRR.Rmd; mtp threshold SDM masked to remove forest cover below 17% from 2019 fc layer(exact); resolution = 0.003232972 0.003232972(modis resolution); outputs > masks > exact  
**dtt211_refinedDist.tif**: output from 03_mRR.Rmd; mtp threshold SDM masked to remove forest cover below 21.1% from 2019 fc layer(nhood); resolution = 0.003232972 0.003232972(modis res); outputs > masks > nhood  
**dtt31_refinedDist.tif**: output from mRR.Rmd; mtp threshold SDM masked to remove forest cover below 31% from 2019 fc layer(nhood); resolution = 0.003232972 0.003232972(modis res); outputs > masks > nhood  

Alternatively,  
You could use the neighborhood-method to select a DTT and then use the exact forest cover for masking  
**dtt211_refinedDist.tif**: output from mRR.Rmd; mtp threshold SDM masked to remove forest cover below 21.1% from 2019 fc layer(exact); outputs > masks > exact  
**dtt31_refinedDist.tif**: output from mRR.Rmd;  output from mRR.Rmd; mtp threshold SDM masked to remove forest cover below 31% from 2019 fc layer(exact); outputs > masks > exact  

```{r}
# Load in the data if you are not doing a workthrough
#set wd to Handleyomys folder

# mtp sdm
sdm <- terra::rast("outputs/SDM_mtp.tif")

# masked SDMs
dtt17_exact <- terra::rast("outputs/masks/exact/dtt17_refinedDist.tif")
dtt211_nhood <- terra::rast("outputs/masks/nhood/dtt211_refinedDist.tif")
dtt31_nhood <- terra::rast("outputs/masks/nhood/dtt31_refinedDist.tif")

# rasters if you want to use the exact FC layers to mask
dtt211_exact <- terra::rast("outputs/masks/exact/dtt211_refinedDist.tif")
dtt31_exact <- terra::rast("outputs/masks/exact/dtt31_refinedDist.tif")

# occs
occs <- read.csv("/Users/bajohnson135/Desktop/github/Handleyomys/inputs/occs_year.csv")
coordinates(occs) <- c('longitude','latitude')
```

Visualize
```{r}
# Map SDM with occ records on top
plot(sdm)
plot(occs, add=TRUE)
```
This is the mtp thresheld SDM with occurrence records overlayed. 

```{r}
par(mfrow = c(2,2))
plot(sdm)
plot(dtt17_exact)
plot(dtt211_nhood)
plot(dtt31_nhood)
```
This is all four of the rasters; the mtp SDM, then the SDM masked for forest cover below DTT=17(exact), DTT=21.1%(nhood) and DTT=31%(nhood).  

I will remove any values equaling zero and replace them with NAs.
```{r}
# Replace 0s with NAs
sdm[sdm == 0] <- NA
dtt17_exact[dtt17_exact == 0] <- NA
dtt211_nhood[dtt211_nhood == 0] <- NA
dtt31_nhood[dtt31_nhood == 0] <- NA

dtt211_exact[dtt211_exact == 0] <- NA
dtt31_exact[dtt31_exact == 0] <- NA
```

Visualize to make sure it worked...
```{r}
par(mfrow = c(2,2))
plot(sdm)
plot(dtt17_exact)
plot(dtt211_nhood)
plot(dtt31_nhood)
```

# Extract / Mask Occurrence Records

```{r}
# sdm
locs <- read.csv("/Users/bajohnson135/Desktop/github/Handleyomys/inputs/occs_year.csv")
occs_df <- data.frame(locs$longitude, locs$latitude)
rasValue_sdm <- cbind(occs_df, terra::extract(sdm, occs_df))
```

```{r}
# dtt = 17
rasValue_17 <- cbind(occs_df, terra::extract(dtt17_exact, occs_df))

# dtt = 21.1
rasValue_211n <- cbind(occs_df, terra::extract(dtt211_nhood, occs_df))
rasValue_211e <- cbind(occs_df, terra::extract(dtt211_exact, occs_df))

# dtt = 31
rasValue_31n <- cbind(occs_df, terra::extract(dtt31_nhood, occs_df))
rasValue_31e <- cbind(occs_df, terra::extract(dtt31_exact, occs_df))
```

This has extracted the value of the raster for each occurrence point. If the record falls within a pixel that is occupied (i.e., value = 1; climatically suitable with sufficient habitat) it will be one. If the record now falls outside of an area (below the DTT) it will be NA.
I will use these edited sets of occ records to calculate EOO and AOO.

```{r}
# Remove NA values from the datasets
occs_SDMmask <- na.omit(rasValue_sdm)
occs_dtt17 <- na.omit(rasValue_17)
occs_dtt211n <- na.omit(rasValue_211n)
occs_dtt211e <- na.omit(rasValue_211e)
occs_dtt31n <- na.omit(rasValue_31n)
occs_dtt31e <- na.omit(rasValue_31e)
```

```{r}
# keep just the useful columns
occs_SDMmask <- data.frame(cbind(occs_SDMmask$locs.longitude, occs_SDMmask$locs.latitude))
occs_dtt17 <- data.frame(cbind(occs_dtt17$locs.longitude, occs_dtt17$locs.latitude))
occs_dtt211n <- data.frame(cbind(occs_dtt211n$locs.longitude, occs_dtt211n$locs.latitude))
occs_dtt31n <- data.frame(cbind(occs_dtt31n$locs.longitude, occs_dtt31n$locs.latitude))
occs_dtt211e <- data.frame(cbind(occs_dtt211e$locs.longitude, occs_dtt211e$locs.latitude))
occs_dtt31e <- data.frame(cbind(occs_dtt31e$locs.longitude, occs_dtt31e$locs.latitude))
colnames(occs_df) <- c("longitude", "latitude")
colnames(occs_SDMmask) <- c("longitude", "latitude")
colnames(occs_dtt17) <- c("longitude", "latitude")
colnames(occs_dtt211n) <- c("longitude", "latitude")
colnames(occs_dtt31n) <- c("longitude", "latitude")
colnames(occs_dtt211e) <- c("longitude", "latitude")
colnames(occs_dtt31e) <- c("longitude", "latitude")
```

Save the dataframes as csv files. These will be used to calculate EOO and AOO later on.
```{r, eval=FALSE}
write.csv(occs_SDMmask, "/Users/bajohnson135/Desktop/github/Handleyomys/outputs/records/maskedSDM.csv")
write.csv(occs_dtt17, "/Users/bajohnson135/Desktop/github/Handleyomys/outputs/records/masked17.csv")
write.csv(occs_dtt211n, "/Users/bajohnson135/Desktop/github/Handleyomys/outputs/records/masked211n.csv")
write.csv(occs_dtt31n, "/Users/bajohnson135/Desktop/github/Handleyomys/outputs/records/masked31n.csv")
write.csv(occs_dtt211e, "/Users/bajohnson135/Desktop/github/Handleyomys/outputs/records/masked211e.csv")
write.csv(occs_dtt31e, "/Users/bajohnson135/Desktop/github/Handleyomys/outputs/records/masked31e.csv")
```

SDM: 2 points removed (One is on a border, the other is the mtp value); 112 total  
dtt17: 2 points removed; 112 total  
dtt211n: 2 points removed; 112 total 
dtt31n: 6 points removed; 108 total  
dtt211e: 4 points removed; 110 total 
dtt31e: 10 points removed; 104 total  

# Area

Check the resolution and origin of each raster.
```{r}
res(sdm)
res(dtt17_exact)
res(dtt211_nhood)
res(dtt31_nhood)
res(dtt211_exact)
res(dtt31_exact)

origin(sdm)
origin(dtt17_exact)
origin(dtt211_nhood)
origin(dtt31_nhood)
origin(dtt211_exact)
origin(dtt31_exact)
```

```{r}
# Check the crs of each raster
crs(sdm)
crs(dtt17_exact)
crs(dtt211_nhood)
crs(dtt31_nhood)

crs(dtt211_exact)
crs(dtt31_exact)
```

All are WGS84 in units of degrees, but the resoutions for the SDM rasters are different.

Checking the value counts. This will be used to make sure any values are either 1 or NA.
```{r}
# check value counts
freq(sdm)
freq(dtt17_exact)
freq(dtt211_nhood)
freq(dtt31_nhood)

freq(dtt211_exact)
freq(dtt31_exact)
```
SDM: 53296  
DTT = 17: 332798   
DTT = 21.1n: 333061   
DTT = 31n: 304670   

DTT = 21.1e: 325379  
DTT = 31e: 295884  

## wgs 84 area

`terra::expanse` will compute the area covered by polygons or for all raster cells that are not NA.  
This method computes areas for longitude/latitude rasters, as the size of the cells is constant in degrees, but not in square meters. But it can also be important if the coordinate reference system is planar, but not equal-area.

```{r}
terra::expanse(sdm, unit = "km")
terra::expanse(dtt17_exact, unit = "km")
terra::expanse(dtt211_nhood, unit = "km")
terra::expanse(dtt31_nhood, unit = "km")
terra::expanse(dtt211_exact, unit = "km")
terra::expanse(dtt31_exact, unit = "km")
```

Area (all in WGS84):  
SDM - 42944.12 km^2  
DTT 17 - 40362.08  km^2  
DTT 21.1n - 40395.13  km^2  
DTT 31n - 36949.2  km^2  
DTT 21.1e - 39462.39  km^2  
DTT 31e - 35886.31  km^2  

The SDM was in the original resolution as exported from Wallace, so I will recalculate using the two resampled SDM rasters that match the resolution of the masked maps (which is the MODIS forest cover resolution.)
```{r}
#load rasters
sdm_re_exact <- terra::rast("outputs/sdm_resampled_exact.tif")
sdm_re_nhood <- terra::rast("outputs/sdm_resampled_nhood.tif")
#remove 0s
sdm_re_exact[sdm_re_exact == 0] <- NA
sdm_re_nhood[sdm_re_nhood == 0] <- NA
```

```{r}
#check resolution
res(sdm_re_exact)
res(sdm_re_nhood)
```

[1] 0.003232972 0.003232972  
[1] 0.003232972 0.003232972  
These should have the same area as each other, but I will check both regardless and compare with the SDM in the original resolution.  
```{r}
terra::expanse(sdm_re_exact, unit = "km")
terra::expanse(sdm_re_nhood, unit = "km")
```

[1] 42911.82  
[1] 42910.96  
Not exactly the same, but very similar.

## transform to wcea

```{r}
# Project to WCEA
wcea <- paste0('PROJCS["World_Cylindrical_Equal_Area",GEOGCS["GCS_WGS_1984",',
               'DATUM["D_WGS_1984",SPHEROID["WGS_1984",6378137.0,298.257223563]],',
               'PRIMEM["Greenwich",0.0],UNIT["Degree",0.0174532925199433]],',
               'PROJECTION["Cylindrical_Equal_Area"],PARAMETER["false_easting",0.0],',
               'PARAMETER["false_northing",0.0],PARAMETER["central_meridian",0.0],',
               'PARAMETER["standard_parallel_1",0.0],UNIT["Meter",1.0]]')

# how to set wcea from ConR package
#proj <- "+proj=cea +lat_ts=0 +lon_0=0 +x_0=0 +y_0=0 +datum=WGS84 +units=m +no_defs"

sdm_WCEA <- terra::project(sdm, y = wcea)
dtt17_WCEA <- terra::project(dtt17_exact, y = wcea)
dtt211n_WCEA <- terra::project(dtt211_nhood, y = wcea)
dtt31n_WCEA <- terra::project(dtt31_nhood, y = wcea)
dtt211e_WCEA <- terra::project(dtt211_exact, y = wcea)
dtt31e_WCEA <- terra::project(dtt31_exact, y = wcea)

sdm_re_exact_WCEA <- terra::project(sdm_re_exact, y = wcea)
sdm_re_nhood_WCEA <- terra::project(sdm_re_nhood, y = wcea)
```

```{r}
# check crs
crs(sdm_WCEA)
crs(dtt17_WCEA)
crs(dtt211n_WCEA)
crs(dtt31n_WCEA)
```

```{r}
res(sdm_WCEA)
res(sdm_re_exact_WCEA)
res(sdm_re_nhood_WCEA)
res(dtt17_WCEA)
res(dtt211n_WCEA)
res(dtt31n_WCEA)
```

### save wcea rasters
```{r, eval=FALSE}
# saving the rasters now projected in wcea
writeRaster(sdm_WCEA, "/Users/bajohnson135/Desktop/github/Handleyomys/outputs/wcea/sdm_WCEA.tif", overwrite=FALSE)
writeRaster(dtt17_WCEA, "/Users/bajohnson135/Desktop/github/Handleyomys/outputs/wcea/dtt17_WCEA.tif", overwrite=FALSE)
writeRaster(dtt211n_WCEA, "/Users/bajohnson135/Desktop/github/Handleyomys/outputs/wcea/dtt211n_WCEA.tif", overwrite=FALSE)
writeRaster(dtt31n_WCEA, "/Users/bajohnson135/Desktop/github/Handleyomys/outputs/wcea/dtt31n_WCEA.tif", overwrite=FALSE)
writeRaster(dtt211e_WCEA, "/Users/bajohnson135/Desktop/github/Handleyomys/outputs/wcea/dtt211e_WCEA.tif", overwrite=FALSE)
writeRaster(dtt31e_WCEA, "/Users/bajohnson135/Desktop/github/Handleyomys/outputs/wcea/dtt31e_WCEA.tif", overwrite=FALSE)

writeRaster(sdm_re_exact_WCEA, "/Users/bajohnson135/Desktop/github/Handleyomys/outputs/wcea/sdm_re_exact_WCEA.tif", overwrite=FALSE)
writeRaster(sdm_re_nhood_WCEA, "/Users/bajohnson135/Desktop/github/Handleyomys/outputs/wcea/sdm_re_nhood_WCEA.tif", overwrite=FALSE)
```

Comparision of the mtp SDM between WGS84 and WCEA
```{r}
par(mfrow = c(1,2))
plot(sdm)
plot(sdm_WCEA)
```

## wcea area

```{r}
terra::expanse(sdm_WCEA, unit = "km")
terra::expanse(sdm_re_exact_WCEA, unit = "km")
terra::expanse(sdm_re_nhood_WCEA, unit = "km")

terra::expanse(dtt17_WCEA, unit = "km")
terra::expanse(dtt211n_WCEA, unit = "km")
terra::expanse(dtt31n_WCEA, unit = "km")

terra::expanse(dtt211e_WCEA, unit = "km")
terra::expanse(dtt31e_WCEA, unit = "km")
```

SDM: 42903.5  
SDM resampled (exact): 42894.25  
SDM resampled (nhood): 42899.43  

17: 40340.52    
211n: 40382.13  
31n: 36948.34  

211e: 39446.07  
31e: 35875.97  

# EOO

## From occ points

From changeRangeR: `mcp()` Generates a minimum convex polygon (MCP; i.e., convex hull) that is delineated from occurrence locality coordinates. This function is a wrapper for 'chull()' that makes a SpatialPolygons object.

### null crs
Generating EOO from occ records with a null crs
```{r}
# mcp(xy, crs = NULL)

# using the full dataset (114 points)
eoo_full <- mcp(occs_df, crs = NULL)

# using the masked dataset for sdm (112 points)
eoo_sdm <- mcp(occs_SDMmask, crs = NULL)

# using the masked dataset for dtt = 17 (112 points)
eoo_17 <- mcp(occs_dtt17, crs = NULL)

# using the masked dataset for dttn = 21.1 (112 points)
eoo_211n <- mcp(occs_dtt211n, crs = NULL)

# using the masked dataset for dttn = 31 (108 points)
eoo_31n <- mcp(occs_dtt31n, crs = NULL)

# using the masked dataset for dtte = 21.1 (110 points)
eoo_211e <- mcp(occs_dtt211e, crs = NULL)

# using the masked dataset for dtte = 31 (104 points)
eoo_31e <- mcp(occs_dtt31e, crs = NULL)
```

```{r}
area(eoo_full)
area(eoo_sdm)
area(eoo_17)
area(eoo_211n)
area(eoo_31n)
area(eoo_211e)
area(eoo_31e)
```

eoo_full: 72513114964  
eoo_sdm: 72513114964  
eoo_17: 72513114964  
eoo_211n: 72513114964  
eoo_31n: 72513114964  
eoo_211e: 72513114964  
eoo_31e: 72509288046  
I believe this is in meters^2. All are the same except for the dtt of 31%(exact). I am going to save the shapefiles and see if they are identical. After comparing in QGIS, it seems one record from the extremity on the west is removed, making that EOO smaller.  

#### save shapefiles
```{r, eval=FALSE}
# save shapefile
shapefile(eoo_full, "/Users/bajohnson135/Desktop/github/Handleyomys/outputs/EOO/EOOlocs/eoo_full.shp", overwrite=FALSE)
shapefile(eoo_sdm, "/Users/bajohnson135/Desktop/github/Handleyomys/outputs/EOO/EOOlocs/eoo_sdm.shp", overwrite=FALSE)
shapefile(eoo_17, "/Users/bajohnson135/Desktop/github/Handleyomys/outputs/EOO/EOOlocs/eoo_17.shp", overwrite=FALSE)
shapefile(eoo_211n, "/Users/bajohnson135/Desktop/github/Handleyomys/outputs/EOO/EOOlocs/eoo_211n.shp", overwrite=FALSE)
shapefile(eoo_31n, "/Users/bajohnson135/Desktop/github/Handleyomys/outputs/EOO/EOOlocs/eoo_31n.shp", overwrite=FALSE)
shapefile(eoo_211e, "/Users/bajohnson135/Desktop/github/Handleyomys/outputs/EOO/EOOlocs/eoo_211e.shp", overwrite=FALSE)
shapefile(eoo_31e, "/Users/bajohnson135/Desktop/github/Handleyomys/outputs/EOO/EOOlocs/eoo_31e.shp", overwrite=FALSE)
```

```{r}
par(mfrow = c(2,2))
plot(eoo_sdm)
plot(eoo_17)
plot(eoo_211n)
plot(eoo_31e)
```
Three of the same area and the 31% exact to show the difference in shape. Barely noticeable here, but apparent in QGIS and in the area calculations.

I used the area function to calculate area, and now I will use the terra::expanse function, starting with a WGS84 projection and then with a wcea projection

```{r}
# if you don't set the crs, you get, "Warning message: [expanse] unknown CRS. Results can be wrong" 
terra::expanse(terra::vect(eoo_full), unit = "km")
terra::expanse(terra::vect(eoo_sdm), unit = "km")
terra::expanse(terra::vect(eoo_17), unit = "km")
terra::expanse(terra::vect(eoo_211n), unit = "km")
terra::expanse(terra::vect(eoo_31n), unit = "km")
terra::expanse(terra::vect(eoo_211e), unit = "km")
terra::expanse(terra::vect(eoo_31e), unit = "km")
```

Warning: [expanse] unknown CRS. Results can be wrong[1] 6.284946e-06  
Warning: [expanse] unknown CRS. Results can be wrong[1] 6.284946e-06  
Warning: [expanse] unknown CRS. Results can be wrong[1] 6.284946e-06  
Warning: [expanse] unknown CRS. Results can be wrong[1] 6.284946e-06  
Warning: [expanse] unknown CRS. Results can be wrong[1] 6.284946e-06  
Warning: [expanse] unknown CRS. Results can be wrong[1] 6.284946e-06  
Warning: [expanse] unknown CRS. Results can be wrong[1] 6.284432e-06  

### eoo with crs set

```{r}
# set the crs to WGS84
crs(eoo_full) <- crs(sdm)
crs(eoo_sdm) <- crs(sdm)
crs(eoo_17) <- crs(sdm)
crs(eoo_211n) <- crs(sdm)
crs(eoo_31n) <- crs(sdm)
crs(eoo_211e) <- crs(sdm)
crs(eoo_31e) <- crs(sdm)

terra::expanse(terra::vect(eoo_full), unit = "km")
terra::expanse(terra::vect(eoo_sdm), unit = "km")
terra::expanse(terra::vect(eoo_17), unit = "km")
terra::expanse(terra::vect(eoo_211n), unit = "km")
terra::expanse(terra::vect(eoo_31n), unit = "km")
terra::expanse(terra::vect(eoo_211e), unit = "km")
terra::expanse(terra::vect(eoo_31e), unit = "km")
```

when the crs is wgs84  
[1] 72513.11  
[1] 72513.11  
[1] 72513.11  
[1] 72513.11  
[1] 72513.11  
[1] 72513.11  
[1] 72509.29  

These match the area function values, except they are in km^2 instead of m^2.  

```{r}
## ARCHIVE
# wcea
# set the original crs (this is needed later on)
# crs(eoo_full) <- crs(sdm_WCEA)
# crs(eoo_sdm) <- crs(sdm_WCEA)
# crs(eoo_17) <- crs(sdm_WCEA)
# crs(eoo_211n) <- crs(sdm_WCEA)
# crs(eoo_31n) <- crs(sdm_WCEA)
# crs(eoo_211e) <- crs(sdm_WCEA)
# crs(eoo_31e) <- crs(sdm_WCEA)

#terra::expanse(terra::vect(eoo_full), unit = "km")
#terra::expanse(terra::vect(eoo_sdm), unit = "km")
#terra::expanse(terra::vect(eoo_17), unit = "km")
#terra::expanse(terra::vect(eoo_211n), unit = "km")
#terra::expanse(terra::vect(eoo_31n), unit = "km")
#terra::expanse(terra::vect(eoo_211e), unit = "km")
#terra::expanse(terra::vect(eoo_31e), unit = "km")
#[1] 6.284968e-06  
#[1] 6.284968e-06  
#[1] 6.284968e-06  
#[1] 6.284968e-06  
#[1] 6.284444e-06 

# I thought it was unusual that despite setting the crs and defining the units 
# as km, it gave the are in decimal degrees
# After checking the crs() of terra::vect(eoo_full) and seeing it was undefined,
# I think the crs of the vector needs to be set outside of the expanse function
```

```{r}
# wcea
# set the original crs (this is needed later on)
crs(eoo_full) <- crs(sdm_WCEA)
crs(eoo_sdm) <- crs(sdm_WCEA)
crs(eoo_17) <- crs(sdm_WCEA)
crs(eoo_211n) <- crs(sdm_WCEA)
crs(eoo_31n) <- crs(sdm_WCEA)
crs(eoo_211e) <- crs(sdm_WCEA)
crs(eoo_31e) <- crs(sdm_WCEA)

eoo_fullv <- terra::vect(eoo_full)
eoo_sdmv <- terra::vect(eoo_sdm)
eoo_17v <- terra::vect(eoo_17)
eoo_211nv <- terra::vect(eoo_211n)
eoo_31nv <- terra::vect(eoo_31n)
eoo_211ev <- terra::vect(eoo_211e)
eoo_31ev <- terra::vect(eoo_31e)

crs(eoo_fullv) <- crs(sdm_WCEA)
crs(eoo_sdmv) <- crs(sdm_WCEA)
crs(eoo_17v) <- crs(sdm_WCEA)
crs(eoo_211nv) <- crs(sdm_WCEA)
crs(eoo_31nv) <- crs(sdm_WCEA)
crs(eoo_211ev) <- crs(sdm_WCEA)
crs(eoo_31ev) <- crs(sdm_WCEA)

terra::expanse(eoo_fullv, unit = "km")
terra::expanse(eoo_sdmv, unit = "km")
terra::expanse(eoo_17v, unit = "km")
terra::expanse(eoo_211nv, unit = "km")
terra::expanse(eoo_31nv, unit = "km")
terra::expanse(eoo_211ev, unit = "km")
terra::expanse(eoo_31ev, unit = "km")
```

[1] 6.284968e-06
[1] 6.284968e-06
[1] 6.284968e-06
[1] 6.284968e-06
[1] 6.284968e-06
[1] 6.284968e-06
[1] 6.284444e-06  

Gives me the unusual area because of the lat/long? Shoud have been in km, especially since the crs is WCEA.

```{r}
# mcp(xy, crs = NULL)
eoo_wcea_full <- mcp(occs_df, crs = wcea)
area(eoo_wcea_full)

eoo_wcea_sdmmask <- mcp(occs_SDMmask, crs = wcea)
area(eoo_wcea_sdmmask)

eoo_wcea_17 <- mcp(occs_dtt17, crs = wcea)
area(eoo_wcea_17)

eoo_wcea_211n <- mcp(occs_dtt211n, crs = wcea)
area(eoo_wcea_211n)

eoo_wcea_31n <- mcp(occs_dtt31n, crs = wcea)
area(eoo_wcea_31n)

eoo_wcea_211e <- mcp(occs_dtt211e, crs = wcea)
area(eoo_wcea_211e)

eoo_wcea_31e <- mcp(occs_dtt31e, crs = wcea)
area(eoo_wcea_31e)

```

All 6.284946 and then 6.284432.  
This matches the values from the terra::expanse areas using wcea projection.

```{r}
eoo_wgs84_full <- mcp(occs_df, crs = crs(sdm))
area(eoo_wgs84_full)/1000000 #divide to convert from m to km

eoo_wgs84_sdmmask <- mcp(occs_SDMmask, crs = crs(sdm))
area(eoo_wgs84_sdmmask)/1000000

eoo_wgs84_17 <- mcp(occs_dtt17, crs = crs(sdm))
area(eoo_wgs84_17)/1000000

eoo_wgs84_211n <- mcp(occs_dtt211n, crs = crs(sdm))
area(eoo_wgs84_211n)/1000000

eoo_wgs84_31n <- mcp(occs_dtt31n, crs = crs(sdm))
area(eoo_wgs84_31n)/1000000

eoo_wgs84_211e <- mcp(occs_dtt211e, crs = crs(sdm))
area(eoo_wgs84_211e)/1000000

eoo_wgs84_31e <- mcp(occs_dtt31e, crs = crs(sdm))
area(eoo_wgs84_31e)/1000000

```

All 72513.11 and then 72509.29  
This matches the values from the terra::expanse areas using WGS84 projection.

I will confirm these values using the `conR` package. See xtra_ConR.Rmd for validation analyses.

## From rasters
Dr. Thomas Lacher told me it was not kosher to calculate EOO from SDM, but here it is anyway...

### WGS84
```{r}
# mtp SDM, WGS84
p.pts <- rasterToPoints(methods::as(sdm, "Raster"))
eooSDM <- mcp(p.pts[,1:2])
aeoosdm <- area(eooSDM)/1000000
paste0(aeoosdm, " km^2")
```

WARNING: this minimum convex polygon has no coordinate reference system.  
Warning: CRS is NA. Assuming it is longitude/latitude  
Warning: assuming that the crs is longitude/latitude!  
[1] "128409.525237394 km^2"  

Trying the same, but setting the `spatial = TRUE` which will return the points as a spatial points data frame instead of a matrix array.
```{r}
ptest <- rasterToPoints(methods::as(sdm, "Raster"), spatial = TRUE)
eooSDMtest <- mcp(ptest)
aeoosdm <- area(eooSDMtest)/1000000
paste0(aeoosdm, " km^2")
```
WARNING: this minimum convex polygon has no coordinate reference system.
Warning: CRS is NA. Assuming it is longitude/latitudeWarning: assuming that the crs is longitude/latitude![1] "128409.525237394 km^2"
It returns the same value.  

Assigning a crs to the shape to see if the area is different.  

```{r}
crs(eooSDM) <- crs(sdm)
aeoosdm <- area(eooSDM)/1000000
paste0(aeoosdm, " km^2")
```

[1] "128409.525237394 km^2"  
It is the same for WGS84 as it was for null.  

```{r}
crs(eooSDM) <- crs(sdm_WCEA)
aeoosdm <- area(eooSDM)
paste0(aeoosdm, " km^2")
```

[1] "11.0852429668739 km^2"  
Nope, that isn't right.  

```{r}
terra::expanse(terra::vect(eooSDM), unit = "km")
```

[1] 1.108521e-05  
Nope. But the values match the WCEA projection.

```{r}
plot(eooSDM)
plot(sdm, add=TRUE)
```
mtp sdm within the EOO  

```{r}
plot(eooSDM)
plot(eoo_sdm, add=TRUE)
```
EOO from occs inside the EOO from SDM...

```{r}
plot(eooSDM)
plot(sdm, add=TRUE)
plot(eoo_full, add=TRUE)
plot(occs, add=TRUE)
```


```{r}
# dtt = 17%
p17.pts <- rasterToPoints(methods::as(dtt17_exact, "Raster"))
eoo17 <- mcp(p17.pts[,1:2])
aeoo17 <- area(eoo17)/1000000
paste0(aeoo17, " km^2")
plot(eoo17)
plot(dtt17_exact, add=TRUE)


# dtt = 21.1% neighborhood
p211n.pts <- rasterToPoints(methods::as(dtt211_nhood, "Raster"))
eoo211n <- mcp(p211n.pts[,1:2])
aeoo211n <- area(eoo211n)/1000000
paste0(aeoo211n, " km^2")
plot(eoo211n)
plot(dtt211_nhood, add=TRUE)

# dtt = 31% neighborhood
p31n.pts <- rasterToPoints(methods::as(dtt31_nhood, "Raster"))
eoo31n <- mcp(p31n.pts[,1:2])
aeoo31n <- area(eoo31n)/1000000
paste0(aeoo31n, " km^2")
plot(eoo31n)
plot(dtt31_nhood, add=TRUE)


# dtt = 21.1% exact
p211e.pts <- rasterToPoints(methods::as(dtt211_exact, "Raster"))
eoo211e <- mcp(p211e.pts[,1:2])
aeoo211e <- area(eoo211e)/1000000
paste0(aeoo211e, " km^2")
plot(eoo211e)
plot(dtt211_nhood, add=TRUE)

# dtt = 31% exact
p31e.pts <- rasterToPoints(methods::as(dtt31_exact, "Raster"))
eoo31e <- mcp(p31e.pts[,1:2])
aeoo31e <- area(eoo31e)/1000000
paste0(aeoo31e, " km^2")
plot(eoo31e)
plot(dtt31_nhood, add=TRUE)
```

mtp sdm : "128409.525237394 km^2"  
dtt= 17%: "128964.282372495 km^2"  
dtt= 21.1% nhood: "128969.407003929 km^2"  
dtt = 31% nhood: "128068.360248785 km^2"  
dtt= 21.1% exact: "128963.802102219 km^2"  
dtt = 31% exact: "128622.544550306 km^2" 

```{r}
# use terra::expanse to calculate area of the EOO
terra::expanse(terra::vect(eooSDM), unit = "km")
terra::expanse(terra::vect(eoo17), unit = "km")
terra::expanse(terra::vect(eoo211n), unit = "km")
terra::expanse(terra::vect(eoo31n), unit = "km")
```
Incorrect values because of the WGS84 projection. See below for WCEA calculations...

[1] 1.108521e-05
Warning: [expanse] unknown CRS. Results can be wrong[1] 1.113261e-05  
Warning: [expanse] unknown CRS. Results can be wrong[1] 1.113304e-05  
Warning: [expanse] unknown CRS. Results can be wrong[1] 1.105416e-05  

also gives unknown CRS warning- try again but set crs ahead.

```{r}
#wgs84
crs(eooSDM) <- crs(sdm)
crs(eoo17) <- crs(sdm)
crs(eoo211n) <- crs(sdm)
crs(eoo31n) <- crs(sdm)
crs(eoo211e) <- crs(sdm)
crs(eoo31e) <- crs(sdm)

terra::expanse(terra::vect(eooSDM), unit = "km")
terra::expanse(terra::vect(eoo17), unit = "km")
terra::expanse(terra::vect(eoo211n), unit = "km")
terra::expanse(terra::vect(eoo31n), unit = "km")
terra::expanse(terra::vect(eoo211e), unit = "km")
terra::expanse(terra::vect(eoo31e), unit = "km")
```

These are the values from calculating area of a shapefile (the EOOs based on rasters) using the terra::expanse function instead of using the area calculating built within the cRR function.
[1] 128409.5
[1] 128964.3
[1] 128969.4
[1] 128068.4
[1] 128963.8
[1] 128622.5
The same values as above, just rounded to the nearest tenth.  

#### save shapefiles
EOO shapefiles from rasters (WGS84 projection)
```{r, eval=FALSE}
# save shapefiles of EOO from rasters in WGS84
shapefile(eooSDM, "/Users/bajohnson135/Desktop/github/Handleyomys/outputs/EOO/EOOrasters/WGS84/eoo_sdm_wgs84.shp", overwrite=FALSE)
shapefile(eoo17, "/Users/bajohnson135/Desktop/github/Handleyomys/outputs/EOO/EOOrasters/WGS84/eoo_17_wgs84.shp", overwrite=FALSE)
shapefile(eoo211n, "/Users/bajohnson135/Desktop/github/Handleyomys/outputs/EOO/EOOrasters/WGS84/eoo_211nhood_wgs84.shp", overwrite=FALSE)
shapefile(eoo31n, "/Users/bajohnson135/Desktop/github/Handleyomys/outputs/EOO/EOOrasters/WGS84/eoo_31nhood_wgs84.shp", overwrite=FALSE)
shapefile(eoo211e, "/Users/bajohnson135/Desktop/github/Handleyomys/outputs/EOO/EOOrasters/WGS84/eoo_211exact_wgs84.shp", overwrite=FALSE)
shapefile(eoo31e, "/Users/bajohnson135/Desktop/github/Handleyomys/outputs/EOO/EOOrasters/WGS84/eoo_31exact_wgs84.shp", overwrite=FALSE)
```

### WCEA

Try to calculate for WCEA just by resetting the crs...
```{r}
#wcea
crs(eooSDM) <- crs(sdm_WCEA)
crs(eoo17) <- crs(sdm_WCEA)
crs(eoo211n) <- crs(sdm_WCEA)
crs(eoo31n) <- crs(sdm_WCEA)
crs(eoo211e) <- crs(sdm_WCEA)
crs(eoo31e) <- crs(sdm_WCEA)
terra::expanse(terra::vect(eooSDM), unit = "km")
terra::expanse(terra::vect(eoo17), unit = "km")
terra::expanse(terra::vect(eoo211n), unit = "km")
terra::expanse(terra::vect(eoo31n), unit = "km")
terra::expanse(terra::vect(eoo211e), unit = "km")
terra::expanse(terra::vect(eoo31e), unit = "km")
```

[1] 1.108521e-05  
[1] 1.113251e-05  
[1] 1.113306e-05  
[1] 1.105415e-05  
[1] 1.113247e-05  
[1] 1.11016e-05  

Recalculating EOO from rasters that are projected to WCEA
```{r}
# mtp SDM, WCEA
p.pts <- rasterToPoints(methods::as(sdm_WCEA, "Raster"))
eooSDM <- mcp(p.pts[,1:2])
aeoosdm <- area(eooSDM)/1000000
paste0(aeoosdm, " km^2")
plot(eooSDM)
plot(sdm_WCEA, add=TRUE)
```

mtp sdm: "128278.801225117 km^2"

```{r}
# dtt = 17%
p17.pts <- rasterToPoints(methods::as(dtt17_WCEA, "Raster"))
eoo17 <- mcp(p17.pts[,1:2])
aeoo17 <- area(eoo17)/1000000
paste0(aeoo17, " km^2")
plot(eoo17)
plot(dtt17_WCEA, add=TRUE)
```

[1] "129014.530261057 km^2"

```{r}
# dtt = 21.1%
p211n.pts <- rasterToPoints(methods::as(dtt211n_WCEA, "Raster"))
eoo211n <- mcp(p211n.pts[,1:2])
aeoo211n <- area(eoo211n)/1000000
paste0(aeoo211n, " km^2")
plot(eoo211n)
plot(dtt211n_WCEA, add=TRUE)

p211e.pts <- rasterToPoints(methods::as(dtt211e_WCEA, "Raster"))
eoo211e <- mcp(p211e.pts[,1:2])
aeoo211e <- area(eoo211e)/1000000
paste0(aeoo211e, " km^2")
plot(eoo211e)
plot(dtt211e_WCEA, add=TRUE)
```

Neighborhood:  
WARNING: this minimum convex polygon has no coordinate reference system.  
[1] "129023.57367552 km^2"  
Exact:  
WARNING: this minimum convex polygon has no coordinate reference system.
[1] "129014.058570395 km^2"

```{r}
# dtt = 31%
p31n.pts <- rasterToPoints(methods::as(dtt31n_WCEA, "Raster"))
eoo31n <- mcp(p31n.pts[,1:2])
aeoo31n <- area(eoo31n)/1000000
paste0(aeoo31n, " km^2")
plot(eoo31n)
plot(dtt31n_WCEA, add=TRUE)

p31e.pts <- rasterToPoints(methods::as(dtt31e_WCEA, "Raster"))
eoo31e <- mcp(p31e.pts[,1:2])
aeoo31e <- area(eoo31e)/1000000
paste0(aeoo31e, " km^2")
plot(eoo31e)
plot(dtt31e_WCEA, add=TRUE)
```
Neighborhood:  
WARNING: this minimum convex polygon has no coordinate reference system.  
[1] "128066.572556225 km^2"  

Exact:  
WARNING: this minimum convex polygon has no coordinate reference system.  
[1] "128615.185154703 km^2"  

```{r}
# use terra::expanse to calculate area of the EOO
terra::expanse(terra::vect(eooSDM), unit = "km")
terra::expanse(terra::vect(eoo17), unit = "km")
terra::expanse(terra::vect(eoo211n), unit = "km")
terra::expanse(terra::vect(eoo31n), unit = "km")

terra::expanse(terra::vect(eoo211e), unit = "km")
terra::expanse(terra::vect(eoo31e), unit = "km")
```

Warning: [expanse] unknown CRS. Results can be wrong[1] 128278.8
Warning: [expanse] unknown CRS. Results can be wrong[1] 129014.5
Warning: [expanse] unknown CRS. Results can be wrong[1] 129023.6
Warning: [expanse] unknown CRS. Results can be wrong[1] 128066.6
Warning: [expanse] unknown CRS. Results can be wrong[1] 129014.1
Warning: [expanse] unknown CRS. Results can be wrong[1] 128615.2


mtp sdm 128278.8  
dtt=17 129014.5  
dtt=21.1 nhood 129023.6  
dtt=31 nhood 128066.6  
dtt=21.1 exact 129014.1  
dtt=31 exact 128615.2  
Same as above just rounded to the nearest tenth.

Added 22 May 2023  
Adding the calculations for the resampled MTP sdms.  
```{r}
# mtp SDM resampled to exact and nhood, WGS84
pex.pts <- rasterToPoints(methods::as(sdm_re_exact, "Raster"))
eooEx <- mcp(pex.pts[,1:2])
aeooEx <- area(eooEx)/1000000
paste0(aeooEx, " km^2")

pnh.pts <- rasterToPoints(methods::as(sdm_re_nhood, "Raster"))
eooNh <- mcp(pnh.pts[,1:2])
aeooNh <- area(eooNh)/1000000
paste0(aeooNh, " km^2")

# mtp SDM resampled to exact and nhood, WCEA
pExwcea.pts <- rasterToPoints(methods::as(sdm_re_exact_WCEA, "Raster"))
eooExwcea <- mcp(pExwcea.pts[,1:2])
aeooexwcea <- area(eooExwcea)/1000000
paste0(aeooexwcea, " km^2")

pnhwcea.pts <- rasterToPoints(methods::as(sdm_re_nhood_WCEA, "Raster"))
eoonhwcea <- mcp(pnhwcea.pts[,1:2])
aeoonhwcea <- area(eoonhwcea)/1000000
paste0(aeoonhwcea, " km^2")
```
Ok, this explains the anomaly in the how the EOO from the SDM was larger than the masked maps- the raster to points was affected by the resolution.  

"128974.958026482 km^2"  
"128971.328083168 km^2"  
"129029.211632898 km^2"  
"129025.460437631 km^2"

#### save shapefiles
EOO shapefiles from rasters (WCEA projection)
```{r, eval=FALSE}
crs(eooSDM) <- crs(sdm_WCEA)
crs(eoo17) <- crs(sdm_WCEA)
crs(eoo211n) <- crs(sdm_WCEA)
crs(eoo31n) <- crs(sdm_WCEA)
crs(eoo211e) <- crs(sdm_WCEA)
crs(eoo31e) <- crs(sdm_WCEA)

# save shapefiles of EOO from rasters in WCEA
shapefile(eooSDM, "/Users/bajohnson135/Desktop/github/Handleyomys/outputs/EOO/EOOrasters/WCEA/eoo_sdm_wcea.shp", overwrite=FALSE)
shapefile(eoo17, "/Users/bajohnson135/Desktop/github/Handleyomys/outputs/EOO/EOOrasters/WCEA/eoo_17_wcea.shp", overwrite=FALSE)
shapefile(eoo211n, "/Users/bajohnson135/Desktop/github/Handleyomys/outputs/EOO/EOOrasters/WCEA/eoo_211nhood_wcea.shp", overwrite=FALSE)
shapefile(eoo31n, "/Users/bajohnson135/Desktop/github/Handleyomys/outputs/EOO/EOOrasters/WCEA/eoo_31nhood_wcea.shp", overwrite=FALSE)
shapefile(eoo211e, "/Users/bajohnson135/Desktop/github/Handleyomys/outputs/EOO/EOOrasters/WCEA/eoo_211exact_wcea.shp", overwrite=FALSE)
shapefile(eoo31e, "/Users/bajohnson135/Desktop/github/Handleyomys/outputs/EOO/EOOrasters/WCEA/eoo_31exact_wcea.shp", overwrite=FALSE)

# resampled SDMs
# wgs84
crs(eooEx) <- crs(sdm)
crs(eooNh) <- crs(sdm)
shapefile(eooEx, "/Users/bajohnson135/Desktop/github/Handleyomys/outputs/EOO/EOOrasters/WGS84/eooExact_wgs84.shp", overwrite=FALSE)
shapefile(eooNh, "/Users/bajohnson135/Desktop/github/Handleyomys/outputs/EOO/EOOrasters/WGS84/eooNhood_wgs84.shp", overwrite=FALSE)

#wcea
crs(eooExwcea) <- crs(sdm_WCEA)
crs(eoonhwcea) <- crs(sdm_WCEA)
shapefile(eooExwcea, "/Users/bajohnson135/Desktop/github/Handleyomys/outputs/EOO/EOOrasters/WCEA/eooExact_wcea.shp", overwrite=FALSE)
shapefile(eoonhwcea, "/Users/bajohnson135/Desktop/github/Handleyomys/outputs/EOO/EOOrasters/WCEA/eooNhood_wcea.shp", overwrite=FALSE)
```

# AOO

In this analyses, I will calculate a lower and upper bound of AOO. On the lower bound, I will calculate based on known occurrence sites using a 2km x 2km grid and counting cells occupied by occurreence records.  

`AOOarea(r, locs = locs)`
For occurrence localities, I will use:
1. the full dataset (114) [occs_df]  
2. the dataset minus any localities below dtt=17% [occs_dtt17]  
3. the dataset minus any localities below dtt=21.1% [occs_dtt211]  
4. the dataset minus any localities below dtt=31% [occs_dtt31]  

On the other end of the spectrum, I will calculate an upper bound of AOO by counting cells of the 2km x 2km grid occupied by projected sites, based on the masked suitability maps.  

`AOOarea(r, locs = NULL)`
For the rasters, I will use:
1. mtp SDM [sdm & sdm_WCEA]  
2. sdm with forest cover below 17% removed [dtt17_exact & dtt17_WCEA]  
3. sdm with forest cover below 21.1% removed [dtt211_nhood & dtt211_WCEA]  
4. sdm with forest cover below 31% removed [dtt31_nhood & dtt31_WCEA]  

## Lower Bound AOO
based on occurrence records

### issues with ChangeRangeR
Calculating AOO with occurrences using the current `changerangeR` (as of May 2023).
```{r}
mtp <- raster("outputs/SDM_mtp.tif")
locs <- read.csv("/Users/bajohnson135/Desktop/Manuscript/H_chapmani/Occs/occs114.csv")
locs <- locs[,2:3]
AOOlocs <- AOOarea(mtp, locs = locs)
print(AOOlocs)
```

```{r}
par(mfrow = c(1,2))
plot(AOOlocs$aooRaster)
plot(AOOlocs$aooPixels)
```

AOO with records 456
(114 x [2km * 2km]) = 456

As discussed, this cannot be correct and does not account for adjusting to a 2km x 2km grid. This is just accounting for each individual record and not eliminating any records falling within 2km of each other.  
It's obvious from the first plot that it is using any pixel with a value (including 0!) as the raster. This is why it is necessary to set values of 0 to NAs. This is also not in a 2 km x 2 km resolution.
```{r}
res(AOOlocs$aooRaster)
```

I think the third plot is showing densities of the grid cells, but to calculate AOO you should only be counting each occupied pixel once (a count for each occupied pixel, not each occurrence point).

### better way

First, take the occurrence datasets from data.frames and turn into formal class SpatialPoints

```{r}
#turn into sp points df
coordinates(occs_df) <- c('longitude','latitude')
coordinates(occs_SDMmask) <- c('longitude','latitude')

coordinates(occs_dtt17) <- c('longitude','latitude')

coordinates(occs_dtt211n) <- c('longitude','latitude')
coordinates(occs_dtt31n) <- c('longitude','latitude')

coordinates(occs_dtt211e) <- c('longitude','latitude')
coordinates(occs_dtt31e) <- c('longitude','latitude')
```

Set the CRS of the occurrence datasets... (they havee to be set to something in order to run the next chunk)
```{r}
crs(occs_df) <- crs(sdm)
crs(occs_SDMmask) <- crs(sdm)

crs(occs_dtt17) <- crs(sdm)
crs(occs_dtt211n) <- crs(sdm)
crs(occs_dtt31n) <- crs(sdm)

crs(occs_dtt211e) <- crs(sdm)
crs(occs_dtt31e) <- crs(sdm)
```

Change the projection to the IUCN recommendation of WCEA
```{r}
#pts to wcea
pts_full <- terra::project(terra::vect(occs_df), y = wcea) %>% 
  sf::st_as_sf()
```

```{r}
par(mfrow = c(1,2))
plot(pts_full)
plot(terra::vect(pts_full))
```

Confirm the CRS...
```{r}
#check crs
crs(pts_full)
```

Make a dummy raster using the extent of the points (plus extra so you don't lose any data) with a 2km resolution (resolution = 2000 meters) with the CRS set to IUCN recommended WCEA
```{r}
#make the dummy
dummyWCEA <- terra::rast(terra::ext(pts_full) + 10000,
                     resolution = 2000, crs = wcea)
```

```{r}
plot(dummyWCEA)
```

As you can see from the warning (*Warning: [plot] SpatRaster has no cell values*), there are no values in the dummy raster.  

Add values of 1 to the dummy raster where there are occurrence points. When `touches = true` all cells touched by lines or polygons are affected (This will ensure including points that fall on a gridline)  
terra::rasterize() : Transfer values associated with the geometries of vector data to a raster  
```{r}
#fill in the dummy with values of 1
AOOpts_full <- terra::rasterize(pts_full, dummyWCEA, touches = TRUE,
                           field = 1, update = TRUE) %>% terra::trim()
```

```{r}
plot(AOOpts_full, col = "green")
```
It looks like the raster is empty, however the Warning message saying the raster has no values is gone. *Edit: added green to make it visible!*

So to calculate the AOO, count the frequency of grid cells with a value of 1. Multiplying this by 4 (i.e., 2km * 2km) will give the AOO.
```{r}
AOOarea_full <- terra::freq(AOOpts_full, value = 1)$count * 4
print(AOOarea_full)
```
[1] 388
This corresponds to 97 occupied cells.

Repeat for the rest of the occurrence datasets. The same dummy raster should be okay to use for each because the extents for all are the same.

```{r}
#pts to wcea
pts_sdmmask <- terra::project(terra::vect(occs_SDMmask), y = wcea) %>% 
  sf::st_as_sf()
pts_17 <- terra::project(terra::vect(occs_dtt17), y = wcea) %>% 
  sf::st_as_sf()
pts_211n <- terra::project(terra::vect(occs_dtt211n), y = wcea) %>% 
  sf::st_as_sf()
pts_31n <- terra::project(terra::vect(occs_dtt31n), y = wcea) %>% 
  sf::st_as_sf()

pts_211e <- terra::project(terra::vect(occs_dtt211e), y = wcea) %>% 
  sf::st_as_sf()
pts_31e <- terra::project(terra::vect(occs_dtt31e), y = wcea) %>% 
  sf::st_as_sf()
```

```{r}
par(mfrow = c(2,2))
plot(terra::vect(pts_full))
plot(terra::vect(pts_17))
plot(terra::vect(pts_211n))
plot(terra::vect(pts_31n))
```


```{r}
AOOpts_sdmmask <- terra::rasterize(pts_sdmmask, dummyWCEA, touches = TRUE,
                           field = 1, update = TRUE) %>% terra::trim()

AOOpts_17 <- terra::rasterize(pts_17, dummyWCEA, touches = TRUE,
                           field = 1, update = TRUE) %>% terra::trim()
AOOpts_211n <- terra::rasterize(pts_211n, dummyWCEA, touches = TRUE,
                           field = 1, update = TRUE) %>% terra::trim()
AOOpts_31n <- terra::rasterize(pts_31n, dummyWCEA, touches = TRUE,
                           field = 1, update = TRUE) %>% terra::trim()

AOOpts_211e <- terra::rasterize(pts_211e, dummyWCEA, touches = TRUE,
                           field = 1, update = TRUE) %>% terra::trim()
AOOpts_31e <- terra::rasterize(pts_31e, dummyWCEA, touches = TRUE,
                           field = 1, update = TRUE) %>% terra::trim()
```

```{r}
par(mfrow = c(2,2))
plot(AOOpts_full, col = "green")
plot(AOOpts_17, col = "green")
plot(AOOpts_211n, col = "green")
plot(AOOpts_31n, col = "green")
```
If I changed the color or zoomed in, you'd probably see it. I will save these rasters and show in another GIS program.

```{r}
AOOarea_full <- terra::freq(AOOpts_full, value = 1)$count * 4
print(AOOarea_full)

AOOarea_sdmmask <- terra::freq(AOOpts_sdmmask, value = 1)$count * 4
print(AOOarea_full)

AOOarea_17 <- terra::freq(AOOpts_17, value = 1)$count * 4
print(AOOarea_17)

AOOarea_211n <- terra::freq(AOOpts_211n, value = 1)$count * 4
print(AOOarea_211n)

AOOarea_31n <- terra::freq(AOOpts_31n, value = 1)$count * 4
print(AOOarea_31n)

AOOarea_211e <- terra::freq(AOOpts_211e, value = 1)$count * 4
print(AOOarea_211e)

AOOarea_31e <- terra::freq(AOOpts_31e, value = 1)$count * 4
print(AOOarea_31e)
```

Full occs: 388  
SDMmask: 388
DTT=17%: 380  
DTT=21.1%nhood: 380   
DTT=31%nhood: 368  
DTT=21.1%exact: 372  
DTT=31%exact: 352  

#### save AOO rasters
```{r, eval=FALSE}
writeRaster(AOOpts_full, "/Users/bajohnson135/Desktop/github/Handleyomys/outputs/AOO/locs/AOOpts_full.tif", overwrite=FALSE)
writeRaster(AOOpts_17, "/Users/bajohnson135/Desktop/github/Handleyomys/outputs/AOO/locs/AOOpts_17.tif", overwrite=FALSE)
writeRaster(AOOpts_211, "/Users/bajohnson135/Desktop/github/Handleyomys/outputs/AOO/locs/AOOpts_211.tif", overwrite=FALSE)
writeRaster(AOOpts_31, "/Users/bajohnson135/Desktop/github/Handleyomys/outputs/AOO/locs/AOOpts_31.tif", overwrite=FALSE)
```

## Upper Bound AOO
based on rasters

### traditional way with cRR

Check the resolution and crs of SDM before beginning. 

```{r}
par(mfrow=c(2,2))
plot(mtp)
plot(sdm)
plot(sdm_re_exact)
plot(sdm_re_nhood)
```

```{r}
#check res and crs
res(mtp)
res(sdm)
res(sdm_re_exact)
res(sdm_re_nhood)
```

[1] 0.008333333 0.008333333  
[1] 0.008333333 0.008333333  
[1] 0.003232972 0.003232972  
[1] 0.003232972 0.003232972  

```{r}
crs(mtp)
crs(sdm)
crs(sdm_re_exact)
crs(sdm_re_nhood)
```
All WGS84

```{r}
AOOcRR <- AOOarea(mtp, locs = NULL)
print(AOOcRR)
```

  Metric    km2  
1    AOO 131624  
This must be calculating 0 values as well as 1s.

```{r}
AOOcRR <- AOOarea(as(sdm, "Raster"), locs = NULL)
print(AOOcRR)
```
Metric   km2  
1    AOO 53256  

The difference between this value and the previous shows the flaw in CRR in that it is including values of 0 in the calculation.

```{r}
AOOcRR <- AOOarea(as(sdm_re_exact, "Raster"), locs = NULL)
print(AOOcRR)
```

 Metric   km2  
1    AOO 61256  

```{r}
AOOcRR <- AOOarea(as(sdm_re_nhood, "Raster"), locs = NULL)
print(AOOcRR)
```

  Metric   km2  
1    AOO 61040  

Now I will try for WCEA...

```{r}
par(mfrow=c(2,2))
plot(sdm_WCEA)
plot(sdm_re_exact_WCEA)
plot(sdm_re_nhood_WCEA)
```


```{r}
AOOcRR <- AOOarea(as(sdm_WCEA, "Raster"), locs = NULL)
print(AOOcRR)
```
$area
  Metric   km2
1    AOO 61908

```{r}
AOOcRR <- AOOarea(as(sdm_re_exact_WCEA, "Raster"), locs = NULL)
print(AOOcRR)
```

$area
  Metric   km2
1    AOO 49428

```{r}
AOOcRR <- AOOarea(as(sdm_re_nhood_WCEA, "Raster"), locs = NULL)
print(AOOcRR)
```

$area
  Metric   km2
1    AOO 49448

I will now calculate the AOO from rasters using the methods suggested by Gonzalo.

### better way
Following the same steps as before, I will vectorize the rasters, (note I will use the WCEA rasters so I will not need to reproject them to WCEA), make a 2km x 2km dummy raster, then mask the dummy with the vectorized rasters (mtp sdm, dtt17, dtt21.1, and dtt31).

#### wcea
```{r}
crs(sdm_WCEA)
res(sdm_WCEA)
```

crs check - wcea  
resolution: 885.1536 885.1536 [meters]  

Vectorize the Rasters
```{r}
sdm_vector <- terra::as.polygons(sdm_WCEA, trunc=TRUE, dissolve=TRUE, values=TRUE, na.rm=TRUE, extent=FALSE)
# trunc=TRUE: truncate values to integers. Cells with the same value are merged.
# values=TRUE: combine cells with the same values? If TRUE only the first layer in x is processed
# na.rm=TRUE : If TRUE cells that are NA are ignored
#	extent=FALSE : if TRUE, a polygon for the extent of the SpatRaster or SpatVector is returned. If x is a SpatRaster, the polygon has vertices for each row and column, not just the four corners of the raster. This can be useful for more precise projection. # I tried setting extent to false and it returned a rectangle
```

```{r}
plot(sdm_vector)
```
```{r}
crs(sdm_vector)
```
crs check- wcea

Make a dummy raster using the extent of the WCEA mtp sdm vector
```{r}
# Wallace (current)
tempWCEAPoly <- terra::rast(terra::ext(sdm_vector) + 10000, 
                            resolution = 2000, crs = wcea)
```

```{r}
plot(tempWCEAPoly)
```

```{r}
#check the resolution of the dummy raster
res(tempWCEAPoly)
```

```{r}
plot(tempWCEAPoly)
plot(sdm_vector, add=TRUE)
```
This is the sdm vector within the dummy raster.

Rasterize the sdm vector using the dummy raster (with the 2x2km resolution).
```{r}
AOOr_sdm <- terra::rasterize(sdm_vector, tempWCEAPoly, touches = TRUE,
                           field = 1, update = TRUE) %>% terra::trim()
```

```{r}
plot(AOOr_sdm, col = "pink")
plot(sdm_vector, add=TRUE)
```

```{r}
# check res
res(AOOr_sdm)
```

Calculate upper bound AOO from the mtp threshold SDM...
```{r}
AOOarea_sdm <- terra::freq(AOOr_sdm, value = 1)$count * 4
print(AOOarea_sdm)
```

54184 km^2

Continue with the other rasters. Reminder: These are the minimum training presence thresholded SDM masked for sufficient forest cover for the different DTTs (17%, 21.1%, and 31%).

```{r}
# Vectorize rasters
dtt17_vector <- terra::as.polygons(dtt17_WCEA, trunc=TRUE, dissolve=TRUE, values=TRUE, na.rm=TRUE, extent=FALSE)
dtt211n_vector <- terra::as.polygons(dtt211n_WCEA, trunc=TRUE, dissolve=TRUE, values=TRUE, na.rm=TRUE, extent=FALSE)
dtt31n_vector <- terra::as.polygons(dtt31n_WCEA, trunc=TRUE, dissolve=TRUE, values=TRUE, na.rm=TRUE, extent=FALSE)

dtt211e_vector <- terra::as.polygons(dtt211e_WCEA, trunc=TRUE, dissolve=TRUE, values=TRUE, na.rm=TRUE, extent=FALSE)
dtt31e_vector <- terra::as.polygons(dtt31e_WCEA, trunc=TRUE, dissolve=TRUE, values=TRUE, na.rm=TRUE, extent=FALSE)
```

```{r}
# Plot new vectors
par(mfrow = c(2,2))
plot(sdm_vector)
plot(dtt17_vector)
plot(dtt211n_vector)
plot(dtt31n_vector)
```

```{r}
# Mask with the dummy raster
AOOr_17 <- terra::rasterize(dtt17_vector, tempWCEAPoly, touches = TRUE,
                           field = 1, update = TRUE) %>% terra::trim()
AOOr_211n <- terra::rasterize(dtt211n_vector, tempWCEAPoly, touches = TRUE,
                           field = 1, update = TRUE) %>% terra::trim()
AOOr_31n <- terra::rasterize(dtt31n_vector, tempWCEAPoly, touches = TRUE,
                           field = 1, update = TRUE) %>% terra::trim()

AOOr_211e <- terra::rasterize(dtt211e_vector, tempWCEAPoly, touches = TRUE,
                           field = 1, update = TRUE) %>% terra::trim()
AOOr_31e <- terra::rasterize(dtt31e_vector, tempWCEAPoly, touches = TRUE,
                           field = 1, update = TRUE) %>% terra::trim()
```

```{r}
# Plot AOOs
par(mfrow = c(2,2))
plot(AOOr_sdm)
plot(AOOr_17)
plot(AOOr_211n)
plot(AOOr_31n)
```

```{r}
# Calculate AOOs
AOOarea_r17 <- terra::freq(AOOr_17, value = 1)$count * 4
AOOarea_r211n <- terra::freq(AOOr_211n, value = 1)$count * 4
AOOarea_r31n <- terra::freq(AOOr_31n, value = 1)$count * 4

AOOarea_r211e <- terra::freq(AOOr_211e, value = 1)$count * 4
AOOarea_r31e <- terra::freq(AOOr_31e, value = 1)$count * 4

print(AOOarea_sdm)
print(AOOarea_r17)
print(AOOarea_r211n)
print(AOOarea_r31n)
print(AOOarea_r211e)
print(AOOarea_r31e)
```

mtpSDM: 54184 km^2  
DTT=17%: 53240 km^2  
DTT=21.1%nhood: 52572 km^2  
DTT=31%nhood: 50580 km^2  
DTT=21.1%exact: 52908 km^2  
DTT=31%exact: 51800 km^2  

Now running for the wcea resampled sdms
```{r}
#wcea
sdm_re_exact_vector <- terra::as.polygons(sdm_re_exact_WCEA, trunc=TRUE, dissolve=TRUE, values=TRUE, na.rm=TRUE, extent=FALSE)
AOOr_re_ex <- terra::rasterize(sdm_re_exact_vector, tempWCEAPoly, touches = TRUE,
                           field = 1, update = TRUE) %>% terra::trim()
AOOarea_re_ex <- terra::freq(AOOr_re_ex, value = 1)$count * 4
print(AOOarea_re_ex)

sdm_re_nhood_vector <- terra::as.polygons(sdm_re_nhood_WCEA, trunc=TRUE, dissolve=TRUE, values=TRUE, na.rm=TRUE, extent=FALSE)
AOOr_re_nh <- terra::rasterize(sdm_re_nhood_vector, tempWCEAPoly, touches = TRUE,
                           field = 1, update = TRUE) %>% terra::trim()
AOOarea_re_nh <- terra::freq(AOOr_re_nh, value = 1)$count * 4
print(AOOarea_re_nh)
```

[1] 54016
[1] 54004

##### save AOO rasters (WCEA)
```{r, eval=FALSE}
writeRaster(AOOr_sdm, "/Users/bajohnson135/Desktop/github/Handleyomys/outputs/AOO/rasters/AOOr_sdm.tif", overwrite=FALSE)
writeRaster(AOOr_re_nh, "/Users/bajohnson135/Desktop/github/Handleyomys/outputs/AOO/rasters/AOOr_re_nh.tif", overwrite=FALSE)
writeRaster(AOOr_re_ex, "/Users/bajohnson135/Desktop/github/Handleyomys/outputs/AOO/rasters/AOOr_re_ex.tif", overwrite=FALSE)

writeRaster(AOOr_17, "/Users/bajohnson135/Desktop/github/Handleyomys/outputs/AOO/rasters/AOOr_17.tif", overwrite=FALSE)
writeRaster(AOOr_211n, "/Users/bajohnson135/Desktop/github/Handleyomys/outputs/AOO/rasters/AOOr_211n.tif", overwrite=FALSE)
writeRaster(AOOr_31n, "/Users/bajohnson135/Desktop/github/Handleyomys/outputs/AOO/rasters/AOOr_31n.tif", overwrite=FALSE)

writeRaster(AOOr_211e, "/Users/bajohnson135/Desktop/github/Handleyomys/outputs/AOO/rasters/AOOr_211e.tif", overwrite=FALSE)
writeRaster(AOOr_31e, "/Users/bajohnson135/Desktop/github/Handleyomys/outputs/AOO/rasters/AOOr_31e.tif", overwrite=FALSE)
```

```{r}
plot(AOOr_31n, col = "pink")
plot(dtt31n_WCEA, col = "green", add=TRUE)
```

```{r}
crs(AOOr_31n)
crs(dtt31n_WCEA)
```

#### wgs84

Rerun the same analyses, just with WGS84 rasters

Vectorize the Rasters
```{r}
sdm84_vector <- terra::as.polygons(sdm, trunc=TRUE, dissolve=TRUE, values=TRUE, na.rm=TRUE, extent=FALSE)
```


```{r}
# Example
plot(sdm84_vector)
```
```{r}
tempwgs84Poly <- terra::rast(terra::ext(sdm84_vector) + 10, 
                            resolution = 2000, crs = crs(sdm))
```

```{r}
plot(tempwgs84Poly)
```

```{r}
crs(tempwgs84Poly)
```

```{r}
res(tempwgs84Poly)
```

```{r}
plot(tempwgs84Poly)
plot(sdm, col="green", add=TRUE)
```

This is not working, because not sure if setting the res to 2000 is telling it 2000 degrees? the map is not showing up.

```{r}
AOOr_sdm84 <- terra::rasterize(sdm84_vector, tempwgs84Poly, touches = TRUE,
                           field = 1, update = TRUE) %>% terra::trim()
```

```{r}
AOOarea_sdm84 <- terra::freq(AOOr_sdm84, value = 1)$count * 4
print(AOOarea_sdm84)
```

This is saying there is only one occupied pixel.

```{r}
plot(AOOr_sdm84)
```


Convert the previous dummy raster to WGS84 (I tried to make a WGS84 dummy raster but it wasn't working.)
```{r}
# Wallace (current)
temp84Poly <- terra::project(tempWCEAPoly, y = crs(sdm))
```

```{r}
plot(temp84Poly)
```

```{r}
crs(temp84Poly)
res(temp84Poly)
```

crs is wgs84
res is no longer 2000, it is 0.01882903
*compare this with what cRR considers 2km??

```{r}
plot(temp84Poly)
plot(sdm84_vector, add=TRUE)
```

```{r}
res(sdm)
res(temp84Poly)
```

resolution of sdm (which is wgs84) [1] 0.008333333 0.008333333  
resolution of 2kmm x2km dummmy raster in wgs84 [1] 0.01882903 0.01882903  

Create vectors
```{r}
sdmreEx84_vector <- terra::as.polygons(sdm_re_exact, trunc=TRUE, dissolve=TRUE, values=TRUE, na.rm=TRUE, extent=FALSE)
sdmreNH84_vector <- terra::as.polygons(sdm_re_nhood, trunc=TRUE, dissolve=TRUE, values=TRUE, na.rm=TRUE, extent=FALSE)

dtt1784_vector <- terra::as.polygons(dtt17_exact, trunc=TRUE, dissolve=TRUE, values=TRUE, na.rm=TRUE, extent=FALSE)
dtt211n84_vector <- terra::as.polygons(dtt211_nhood, trunc=TRUE, dissolve=TRUE, values=TRUE, na.rm=TRUE, extent=FALSE)
dtt31n84_vector <- terra::as.polygons(dtt31_nhood, trunc=TRUE, dissolve=TRUE, values=TRUE, na.rm=TRUE, extent=FALSE)

dtt211e84_vector <- terra::as.polygons(dtt211_exact, trunc=TRUE, dissolve=TRUE, values=TRUE, na.rm=TRUE, extent=FALSE)
dtt31e84_vector <- terra::as.polygons(dtt31_exact, trunc=TRUE, dissolve=TRUE, values=TRUE, na.rm=TRUE, extent=FALSE)
```


Rasterize the wgs84 vectors using the dummy raster (with the "2x2km" resolution).
```{r}
AOOr_sdm84 <- terra::rasterize(sdm84_vector, temp84Poly, touches = TRUE,
                           field = 1, update = TRUE) %>% terra::trim()
AOOr_sdmreEx84 <- terra::rasterize(sdmreEx84_vector, temp84Poly, touches = TRUE,
                           field = 1, update = TRUE) %>% terra::trim()
AOOr_sdmreNH84 <- terra::rasterize(sdmreNH84_vector, temp84Poly, touches = TRUE,
                           field = 1, update = TRUE) %>% terra::trim()
AOOr_dtt1784 <- terra::rasterize(dtt1784_vector, temp84Poly, touches = TRUE,
                           field = 1, update = TRUE) %>% terra::trim()
AOOr_dtt211n84 <- terra::rasterize(dtt211n84_vector, temp84Poly, touches = TRUE,
                           field = 1, update = TRUE) %>% terra::trim()
AOOr_dtt31n84 <- terra::rasterize(dtt31n84_vector, temp84Poly, touches = TRUE,
                           field = 1, update = TRUE) %>% terra::trim()
AOOr_dtt211e84 <- terra::rasterize(dtt211e84_vector, temp84Poly, touches = TRUE,
                           field = 1, update = TRUE) %>% terra::trim()
AOOr_dtt31e84 <- terra::rasterize(dtt31e84_vector, temp84Poly, touches = TRUE,
                           field = 1, update = TRUE) %>% terra::trim()
```

```{r}
AOOarea_sdm84 <- terra::freq(AOOr_sdm84, value = 1)$count * 4
AOOarea_sdmEx84 <- terra::freq(AOOr_sdmreEx84, value = 1)$count * 4
AOOarea_sdmNH84 <- terra::freq(AOOr_sdmreNH84, value = 1)$count * 4
AOOarea_dtt1784 <- terra::freq(AOOr_dtt1784, value = 1)$count * 4
AOOarea_dtt211n84 <- terra::freq(AOOr_dtt211n84, value = 1)$count * 4
AOOarea_dtt31n84 <- terra::freq(AOOr_dtt31n84, value = 1)$count * 4
AOOarea_dtt211e84 <- terra::freq(AOOr_dtt211e84, value = 1)$count * 4
AOOarea_dtt31e84 <- terra::freq(AOOr_dtt31e84, value = 1)$count * 4
print(AOOarea_sdm84)
print(AOOarea_sdmEx84)
print(AOOarea_sdmNH84)
print(AOOarea_dtt1784)
print(AOOarea_dtt211n84)
print(AOOarea_dtt31n84)
print(AOOarea_dtt211e84)
print(AOOarea_dtt31e84)
```

sdm 52664  
SDM_resampled(exact) 52636  
SDM_resampled(nhood) 52636  
DTT=17%  51948  
DTT=21.1%nhood 51316  
DTT=31%nhood 49400  
DTT=21.1%exact 51684  
DTT=31%exact 50568  

AOOarea_dtt211n84 <- terra::freq(, value = 1)$count * 4
AOOarea_dtt31n84 <- terra::freq(AOOr_dtt31n84, value = 1)$count * 4
AOOarea_dtt211e84 <- terra::freq(AOOr_dtt211e84, value = 1)$count * 4
AOOarea_dtt31e84 <- terra::freq(AOOr_dtt31e84, value = 1)$count * 4
##### save AOO rasters (WGS84)
```{r, eval=FALSE}
writeRaster(AOOr_sdm84, "/Users/bajohnson135/Desktop/github/Handleyomys/outputs/AOO/rasters/AOOr_sdm_WGS84.tif", overwrite=FALSE)
writeRaster(AOOr_sdmreNH84, "/Users/bajohnson135/Desktop/github/Handleyomys/outputs/AOO/rasters/AOOr_re_nh_WGS84.tif", overwrite=FALSE)
writeRaster(AOOr_sdmreEx84, "/Users/bajohnson135/Desktop/github/Handleyomys/outputs/AOO/rasters/AOOr_re_ex_WGS84.tif", overwrite=FALSE)

writeRaster(AOOr_dtt1784, "/Users/bajohnson135/Desktop/github/Handleyomys/outputs/AOO/rasters/AOOr_17_WGS84.tif", overwrite=FALSE)

writeRaster(AOOr_dtt211n84, "/Users/bajohnson135/Desktop/github/Handleyomys/outputs/AOO/rasters/AOOr_211n_WGS84.tif", overwrite=FALSE)
writeRaster(AOOr_dtt31n84, "/Users/bajohnson135/Desktop/github/Handleyomys/outputs/AOO/rasters/AOOr_31n_WGS84.tif", overwrite=FALSE)

writeRaster(AOOr_dtt211e84, "/Users/bajohnson135/Desktop/github/Handleyomys/outputs/AOO/rasters/AOOr_211e_WGS84.tif", overwrite=FALSE)
writeRaster(AOOr_dtt31e84, "/Users/bajohnson135/Desktop/github/Handleyomys/outputs/AOO/rasters/AOOr_31e_WGS84.tif", overwrite=FALSE)
```

# turning rasters into shapefiles

These are saved in the *outputs > vectors* folder.
```{r, eval=FALSE}
# wgs84
writeVector(sdm84_vector, "outputs/vectors/sdm84_vector.shp")
writeVector(sdmreEx84_vector, "outputs/vectors/sdmreEx84_vector.shp")
writeVector(sdmreNH84_vector, "outputs/vectors/sdmreNH84_vector.shp")

writeVector(dtt1784_vector, "outputs/vectors/dtt1784_vector.shp")
writeVector(dtt211n84_vector, "outputs/vectors/dtt211n84_vector.shp")
writeVector(dtt211e84_vector, "outputs/vectors/dtt211e84_vector.shp")
writeVector(dtt31n84_vector, "outputs/vectors/dtt31n84_vector.shp")
writeVector(dtt31e84_vector, "outputs/vectors/dtt31e84_vector.shp")
```

```{r}
# AOOs
plot(AOOr_re_nh, col="black")
plot(AOOr_31n, col="pink", add=TRUE)
```
```{r}
res(AOOr_re_nh)
res(AOOr_31n)
```

```{r}
AOOr_re_nh_vector <- as.polygons(AOOr_re_nh)
AOOr_31n_vector <- as.polygons(AOOr_31n)
```

```{r}
plot(AOOr_re_nh_vector, col="black")
plot(AOOr_31n_vector, col="pink", add=TRUE)
```


```{r, eval=FALSE}
writeVector(AOOr_re_nh_vector, "outputs/vectors/AOOr_re_nh_vector.shp")
writeVector(AOOr_31n_vector, "outputs/vectors/AOOr_31n_vector.shp")
```


# Archive 

```{r,eval=FALSE}
# vectorize
sdm_WCEA_vector <- terra::vect(sdm_WCEA)
mtpWCEA <- terra::project(sdm_WCEA, y = wcea) %>% 
  sf::st_as_sf()
rWCEA <- terra::rast(sdm_WCEA, res = 2000)
values(rWCEA) <- 1
rWCEA <- terra::mask(rWCEA, mhWCEA)
crrWCEA <- changeRangeR::AOOarea(methods::as(rWCEA, "Raster"))
print(crrWCEA$area)
print(expanse(rast(crrWCEA$aooRaster), unit = "km"))

plot(crrWCEA$aooRaster)
plot(mhWCEA, add = TRUE)
```

This is the archive of previously run analyses for calculating range area, EOOs, & AOOs.

```{r,eval=FALSE}
# Convert to meters (UTM)
# sdm_m <- raster::projectRaster(sdm, crs="+proj=utm +zone=14 ellps=WGS84")
# dtt17_exact_m <- raster::projectRaster(dtt17_exact, crs="+proj=utm +zone=14 ellps=WGS84")
# dtt31_nhood_m <- raster::projectRaster(dtt31_nhood, crs="+proj=utm +zone=14 ellps=WGS84")
```

```{r,eval=FALSE}
# writeRaster(sdm_m, "/Users/bajohnson135/Desktop/hchap_test/sdm_meters.tif")
# writeRaster(dtt17_exact_m, "/Users/bajohnson135/Desktop/hchap_test/dtt17_meters.tif")
# writeRaster(dtt31_nhood_m, "/Users/bajohnson135/Desktop/hchap_test/dtt31_meters.tif")
```

```{r,eval=FALSE}
#checking that they are in meters
# crs(sdm_m)
# crs(dtt17_exact_m)
# crs(dtt31_nhood_m)
```

```{r,eval=FALSE}
# Convert 0 to NA
# sdm_m[sdm_m == 0] <- NA

# dtt17_exact_m[dtt17_exact_m == 0] <- NA
# dtt31_nhood_m[dtt31_nhood_m == 0] <- NA
```

```{r,eval=FALSE}
# Visual Check
# par(mfrow = c(1,3))
# plot(sdm_m)
# plot(dtt17_exact_m)
# plot(dtt31_nhood_m)
```

```{r,eval=FALSE}
# freq(sdm_m)
# freq(dtt17_exact_m)
# freq(dtt31_nhood_m)
```

Why are there still NA values???

```{r,eval=FALSE}
# count !na cells
# sdmCells <- ncell(sdm_m[!is.na(sdm_m)])

# dtt31Cells <- ncell(dtt31_nhood_m[!is.na(dtt31_nhood_m)])
# dtt17_Cells <- ncell(dtt17_exact_m[!is.na(dtt17_exact_m)])
```

```{r,eval=FALSE}
# sdmCells
# dtt17_Cells
# dtt31Cells
```

something must be wrong because the sdm has less cells than the other two-- are they same resolutions?

```{r,eval=FALSE}
# res(sdm_m)
# res(dtt31_nhood_m)
# res(dtt17_exact_m)
```

ok, that explains why the sdm is less...
These cell counts exclude NA values but also include where values = 0...

```{r,eval=FALSE}
# freq(sdm_m)
```

 value  count
[1,]     0   6959
[2,]     1  53487
[3,]    NA 416414

```{r,eval=FALSE}
# sdmCells - 6959 #all cells minus the number of cells with value 0. it will equal 53487
```

Using the frequency values to generate cell counts excluding NA and 0
```{r,eval=FALSE}
# sdmCells <- sdmCells - 6959
# sdmCells # should equal 53487

# dtt17_Cells <- dtt17_Cells - 16066 
# dtt17_Cells # should equal 339996

# dtt31Cells <- dtt31Cells - 13241
# dtt31Cells # should equal 312807

```

## Area

```{r,eval=FALSE}
# SDM
# Convert the raster resolution to km^s
# ResolutionSDM <- (res(sdm_m)/1000)^2
# Multiply the two
# sdm_area <- sdmCells * ResolutionSDM

#17
# Resolution17 <- (res(dtt17_exact_m)/1000)^2
# dtt17_area <- dtt17_Cells * Resolution17

#31
# Resolution31 <- (res(dtt31_nhood_m)/1000)^2
# dtt31_area <- dtt31Cells * Resolution31

# paste0("area = ", sdm_area[1], " km^2 mtp SDM")
# paste0("area = ", dtt17_area[1], " km^2 DTT=17")
# paste0("area = ", dtt31_area[1], " km^2 DTT=31")
```
This is the area without doing the subtraction (to remove values = 0)
[1] "area = 40432.530736 km^2 mtp SDM"
[1] "area = 40677.947128 km^2 DTT=17"
[1] "area = 37249.027712 km^2 DTT=31"

Here are the values using the subtracting (removing values =0 from count)
[1] "area = 40577.431167 km^2 mtp SDM"
[1] "area = 38842.503024 km^2 DTT=17"
[1] "area = 35736.322908 km^2 DTT=31"

## EOO
From occ points
```{r,eval=FALSE}
#resetting locs to the occ data with only 114 points (2 outliers removed)
# locs <- read.csv("/Users/bajohnson135/Desktop/Manuscript/H_chapmani/Occs/occs114.csv") #this is the same as occs_full.csv if you delete the two outliers
# Create a minimum convex polygon around the occurrences
# eoo <- mcp(locs[,2:3])
# Define the coordinate reference system as unprojected
crs(eoo) <- "+proj=longlat +ellps=WGS84 +datum=WGS84 +no_defs" 

# area <- area(eoo)/1000000
## area is measured in meters^2
# paste0(area, " km^2")
```

EOO from Occs
[1] "72513.1149644319 km^2"

Lacher told me it was not kosher to calculate EOO from SDM, but here it is anyway...
```{r,eval=FALSE}
# p.pts <- rasterToPoints(sdm_m)
# eooSDM <- mcp(p.pts[,1:2])
# aeoosdm <- area(eooSDM)/1000000
# paste0(aeoosdm, " km^2")
```

EOO from SdM
[1] "129,343.574906 km^2" #this might be more accurate
this needs to be checked in qgis/arcmap

```{r, eval=FALSE}
# shapefile(eooSDM, filename='/Users/bajohnson135/Desktop/github/Handleyomys/outputs/eoo_sdm.shp', overwrite=FALSE)
# shapefile(eoo, filename='/Users/bajohnson135/Desktop/github/Handleyomys/outputs/eoo_occs.shp', overwrite=FALSE)
```


## AOO

AOO
Lowerbound... from occs
```{r,eval=FALSE}
# sdm_m[!is.na(sdm_m)] <- 1
# locs <- locs[,2:3]
# AOOlocs <- AOOarea(r = sdm_m, locs = locs)
# print(AOOlocs)
```

[1] "AOO of cells with occurrence records:456km^2"
114pts * 2km*2km = 456km^2

```{r,eval=FALSE}
# sdm_m[!is.na(sdm_m)] <- 1
# AOOlocs <- AOOarea(r = sdm_m, locs = NULL)
# print(AOOlocs)
```

AOO_SDM 
[1] "AOO: 66128 km^2"

```{r,eval=FALSE}
# didnt run this, because it will include values = 0 
# dtt17_exact_m[!is.na(dtt17_exact_m)] <- 1
# AOO_17 <- AOOarea(r = dtt17_exact_m, locs = NULL)
# print(AOO_17)
```

aoo for dtt = 17%
[1] "AOO: 49120 km^2" #counting values=0
[1] "AOO: 47828.7721853222 km^2" #excluding values = 0

```{r,eval=FALSE}
# dtt31_nhood_m[!is.na(dtt31_nhood_m)] <- 1
# AOO_31 <- AOOarea(r = dtt31_nhood_m, locs = NULL)
# print(AOO_31)
```

aoo for 31%
[1] "AOO: 46672 km^2" #counting values=0
[1] "AOO: 45607.0964178309 km^2" #excluding values = 0


AOO
AOO_SDM 
"AOO: 66128 km^2"

aoo for dtt = 17%
"AOO: 49,120 km^2" or "AOO: 47828.7721853222 km^2"

aoo for dtt = 31%
"AOO: 46,672 km^2" or "AOO: 45607.0964178309 km^2"

-----------
EOO from Occs *NOT validated in qgis
72513.1149644319 km^2

EOO from SDM *NOT validated in qgis
129,343.574906 km^2

<20,000 vulnerable

AOO
AOO_SDM 
"AOO: 66128 km^2"

aoo for dtt = 17%
"AOO: 49,120 km^2" or "AOO: 47828.7721853222 km^2"

aoo for dtt = 31%
"AOO: 46,672 km^2" or "AOO: 45607.0964178309 km^2"


Values from QGIS
AOOs
occs:   466 km2
sdm:    42923.12 km2
dtt17:  40379.87 km2
dtt31:  36964.58 km2

<500km2 endangered
<2000km2 vulnerable

#####################################################################
